# Supplementary material for: Self-aggregating Lactiplantibacillus plantarum enhances type-I interferon responses via the cytosolic sensors NOD2 and cGAS
Source: Gut Microbes. 2026 Jan 28;18(1):2615490. doi: 10.1080/19490976.2026.2615490 (PMC12854382; doi:10.1080/19490976.2026.2615490)
Supplement: Extended Data Excel File 1.xlsx [file KGMI_A_2615490_SM5647.xlsx]

## Sheet: LP+ vs LP-
gene_id	WCFS1_1	WCFS1_2	WCFS1_3	P5_1	P5_2	P5_3	log2FoldChange	pvalue	padj	gene_name	gene_chr	gene_start	gene_end	gene_strand	gene_length	gene_biotype	gene_description	tf_family	Function	WCFS1_1_readcount	WCFS1_2_readcount	WCFS1_3_readcount	P5_1_readcount	P5_2_readcount	P5_3_readcount	WCFS1_1_fpkm	WCFS1_2_fpkm	WCFS1_3_fpkm	P5_1_fpkm	P5_2_fpkm	P5_3_fpkm
LP_RS01105	25011.3	19841.9	21942	0	0	0	16.9014	1.70635e-45	5.27107e-43	LP_RS01105	NC_999999999.1	244783	247602	+	2820	protein_coding	CDP-glycerol glycerophosphotransferase	Glycos_transf_1	Cell wall teichoic acid polymerization	26191	17265	23821	0	0	0	1147.67	906.782	1004.7	0	0	0
LP_RS02485	10137.8	22103.6	13512.9	0	0	0	16.3555	4.94551e-40	1.0503e-37	LP_RS02485	NC_999999999.1	534979	535896	+	918	protein_coding	PTS system mannose/fructose/sorbose family transporter subunit IID	-	Sugar transport	10616	19233	14670	0	0	0	1429	3103.06	1900.7	0	0	0
LP_RS01100	10303.1	7772.41	9779.55	0	0	0	15.6396	5.44829e-39	1.02852e-36	LP_RS01100	NC_999999999.1	243522	244730	+	1209	protein_coding	CDP-glycerol glycerophosphotransferase	-		10789	6763	10617	0	0	0	1102.73	828.512	1044.49	0	0	0
LP_RS02480	8009.24	19105.2	12636.9	0	0.913316	0	15.1908	1.62911e-34	2.05027e-32	LP_RS02480	NC_999999999.1	534155	534961	+	807	protein_coding	PTS mannose/fructose/sorbose transporter subunit IIC	-	Sugar transport	8387	16624	13719	0	1	0	1284.24	3051.04	2021.98	0	0.146228	0
LP_RS09090	5441.36	5486.55	5353.56	0	0	0	14.8649	5.88045e-36	9.08262e-34	LP_RS09090	NC_999999999.1	1937207	1938508	-	1302	protein_coding	Firmicu-CTERM sorting domain-containing protein	-	Cell wall protein	5698	4774	5812	0	0	0	540.785	543.071	530.935	0	0	0
LP_RS01095	6142.3	4425.78	5399.62	0	0	0	14.8369	3.75999e-35	5.11058e-33	tagD	NC_999999999.1	243093	243497	+	405	protein_coding	Glycerol-3-phosphate cytidylyltransferase	CTP_transf_2	Cell wall teichoic acid synthesis	6432	3851	5862	0	0	0	1962.48	1408.33	1721.54	0	0	0
LP_RS11220	3229.67	5493.44	3109.71	0	0	0	14.4043	4.98439e-32	4.98146e-30	LP_RS11220	NC_999999999.1	2357479	2358219	-	741	protein_coding	GntR family transcriptional regulator	GntR	Base-specific DNA recognition	3382	4780	3376	0	0	0	563.987	955.422	541.89	0	0	0
LP_RS05145	4509.32	3718.99	2990.88	0	0	0	14.3276	1.27101e-32	1.34965e-30	LP_RS05145	NC_999999999.1	1099786	1100811	+	1026	protein_coding	Glycosyltransferase	Glycos_transf_1	Protein functionality	4722	3236	3247	0	0	0	568.712	467.14	376.411	0	0	0
LP_RS05060	3999.37	3615.56	2528.48	0	0	0	14.1821	8.83638e-32	8.34056e-30	rfbA	NC_999999999.1	1083489	1084352	+	864	protein_coding	Glucose-1-phosphate thymidylyltransferase RfbA, Nucleotidyl transferase	-	Metabolism	4188	3146	2745	0	0	0	598.972	539.3	377.881	0	0	0
LP_RS05045	4058.58	3489.14	2538.61	0	0	0	14.174	9.56205e-32	8.78158e-30	LP_RS05045	NC_999999999.1	1080255	1081379	+	1125	protein_coding	Glycosyltransferase	Glycos_transf_1	Protein functionality	4250	3036	2756	0	0	0	466.82	399.701	291.376	0	0	0
LP_RS05055	3625.02	3313.3	2339.65	0	0	0	14.0535	2.67565e-31	2.33125e-29	LP_RS05055	NC_999999999.1	1082323	1083483	+	1161	protein_coding	Hypothetical protein	-	Unknown	3796	2883	2540	0	0	0	404.024	367.788	260.213	0	0	0
LP_RS14995	3438.81	2677.77	3033.25	0	0	0	14.0336	7.8367e-32	7.60831e-30	LP_RS14995	NC_999999999.1	3198318	3198440	-	123	protein_coding	Cyclic lactone autoinducer peptide	-	Regulation	3601	2330	3293	0	0	0	3617.69	2805.67	3184.3	0	0	0
LP_RS10500	3026.26	3750.02	2372.81	0	0	0	14.0332	3.33355e-31	2.83185e-29	LP_RS10500	NC_999999999.1	2199894	2201642	+	1749	protein_coding	AAA family ATPase, AAA domain, putative AbiEii toxin, Type IV TA system	-	Regulation	3169	3263	2576	0	0	0	223.896	276.32	175.179	0	0	0
LP_RS05050	3302.25	2942.09	2162.79	0	0	0	13.9113	8.94232e-31	6.90591e-29	LP_RS05050	NC_999999999.1	1081380	1082306	+	927	protein_coding	Glycosyltransferase family 2 protein	Glycos_transf_2	Protein functionality	3458	2560	2348	0	0	0	460.955	409.021	301.263	0	0	0
LP_RS05025	2988.07	2746.72	2019.1	0	0	0	13.7946	2.2928e-30	1.73132e-28	LP_RS05025	NC_999999999.1	1076392	1077819	+	1428	protein_coding	Polysaccharide biosynthesis C-terminal domain-containing protein	-	Cell wall structure	3129	2390	2192	0	0	0	270.764	247.888	182.574	0	0	0
LP_RS05065	3289.83	2608.81	1785.13	0	0	0	13.7815	1.29084e-29	8.95161e-28	LP_RS05065	NC_999999999.1	1084375	1085664	+	1290	protein_coding	Glycosyl hydrolase	-	Metabolism	3445	2270	1938	0	0	0	329.999	260.628	178.686	0	0	0
LP_RS15475	2504.86	2465.15	2404.13	0	0	0	13.7222	7.34588e-31	5.80495e-29	LP_RS15475	NC_999999999.1	3310292	3310951	+	660	protein_coding	Plasmid replication protein	-	Plasmid replication	2623	2145	2610	0	0	0	491.098	481.359	470.353	0	0	0
LP_RS02490	1828.75	3130.57	2362.68	0	0	0	13.7118	1.38768e-29	9.43065e-28	LP_RS02490	NC_999999999.1	536024	551893	+	15870	protein_coding	Non-ribosomal peptide synthetase, HxxPF-repeated domain	AMP-binding	Metabolism	1915	2724	2565	0	0	0	14.9109	25.4224	19.2237	0	0	0
LP_RS05030	2826.68	2466.3	1907.64	0	0	0	13.6878	5.93332e-30	4.2003e-28	LP_RS05030	NC_999999999.1	1077831	1078607	+	777	protein_coding	DUF4422 domain-containing protein	-	Unknown	2960	2146	2071	0	0	0	470.743	409.067	317.02	0	0	0
LP_RS11210	1240.49	3758.07	1963.83	0	0	0	13.6391	5.70894e-27	2.6574e-25	agaC	NC_999999999.1	2356156	2356965	-	810	protein_coding	PTS galactosamine transporter subunit IIC, PTS system sorbose-specific IIC component	-	Sugar transport	1299	3270	2132	0	0	0	198.17	597.927	313.061	0	0	0
LP_RS11215	1533.66	3499.48	1821.98	0	0	0	13.6167	7.71437e-28	4.36891e-26	agaB	NC_999999999.1	2356966	2357448	-	483	protein_coding	PTS galactosamine transporter subunit IIB, PTS system sorbose subfamily IIB component	PTSIIB_sorb	Sugar transport	1606	3045	1978	0	0	0	410.877	933.739	487.087	0	0	0
LP_RS02020	2516.32	2227.26	2072.52	0	0	0	13.6087	3.80651e-30	2.75203e-28	LP_RS02020	NC_999999999.1	430926	431795	-	870	protein_coding	Rgg/GadR/MutR family transcriptional regulator, Helix-turn-helix domain	-	Base-specific DNA recognition	2635	1938	2250	0	0	0	374.261	329.929	307.603	0	0	0
LP_RS11205	1247.18	3401.8	2145.29	0	0	0	13.6039	2.16783e-27	1.15098e-25	agaD	NC_999999999.1	2355351	2356166	-	816	protein_coding	PTS galactosamine transporter subunit IID, PTS system mannose/fructose/sorbose family IID component	-	Sugar transport	1306	2960	2329	0	0	0	197.773	537.263	339.474	0	0	0
LP_RS05140	2625.18	2244.5	1796.19	0	0	0	13.5765	1.53504e-29	1.02276e-27	LP_RS05140	NC_999999999.1	1098096	1099646	+	1551	protein_coding	Oligosaccharide flippase family protein	-	Membrane protein	2749	1953	1950	0	0	0	219.016	186.499	149.537	0	0	0
LP_RS05130	2461.88	2183.59	1792.5	0	0	0	13.5263	1.66467e-29	1.0878e-27	LP_RS05130	NC_999999999.1	1095914	1096912	+	999	protein_coding	Stealth CR1 domain-containing protein	-	Unknown	2578	1900	1946	0	0	0	318.883	281.691	231.688	0	0	0
LP_RS05035	2407.45	2083.6	1758.42	0	0	0	13.4834	2.43378e-29	1.56037e-27	LP_RS05035	NC_999999999.1	1078600	1079604	+	1005	protein_coding	Acyltransferase	-	Metabolism	2521	1813	1909	0	0	0	309.97	267.188	225.926	0	0	0
LP_RS05135	2251.79	1962.93	1769.47	0	0	0	13.4209	2.92531e-29	1.84078e-27	LP_RS05135	NC_999999999.1	1096950	1098089	+	1140	protein_coding	EpsG family protein	-	Unknown	2358	1708	1921	0	0	0	255.595	221.906	200.424	0	0	0
LP_RS05040	2271.85	2020.39	1462.74	0	0	0	13.3644	1.83391e-28	1.05621e-26	LP_RS05040	NC_999999999.1	1079618	1080241	+	624	protein_coding	Wzz/FepE/Etk N-terminal domain-containing protein	-	Unknown	2379	1758	1588	0	0	0	471.111	417.273	302.686	0	0	0
LP_RS04040	2148.66	1883.63	1559.46	0	0	0	13.323	1.15671e-28	6.89563e-27	LP_RS04040	NC_999999999.1	870887	872473	+	1587	protein_coding	Type I restriction-modification system subunit M	-	DNA methylation	2250	1639	1693	0	0	0	175.194	152.963	126.884	0	0	0
LP_RS05125	1908.96	1581.38	1658.94	0	0	0	13.2042	1.81479e-28	1.05621e-26	LP_RS05125	NC_999999999.1	1094804	1095898	+	1095	protein_coding	Glycosyl transferase group 1	Glycos_transf_1	Metabolism	1999	1376	1801	0	0	0	225.586	186.119	195.626	0	0	0
LP_RS02515	1031.36	1918.11	2077.13	0	0	0	13.1692	1.01265e-26	4.5276e-25	LP_RS02515	NC_999999999.1	556435	556818	+	384	protein_coding	DUF956 family protein	-	Unknown	1080	1669	2255	0	0	0	347.541	643.74	698.461	0	0	0
LP_RS04035	1998.73	1681.36	1214.04	0	0	0	13.1307	2.25814e-27	1.18049e-25	LP_RS04035	NC_999999999.1	868003	870873	+	2871	protein_coding	Type I restriction endonuclease subunit R	-	DNA methylation/restriction	2093	1463	1318	0	0	0	90.0844	75.4739	54.6021	0	0	0
LP_RS05020	1943.34	1819.27	1113.64	0	0	0	13.1253	4.63576e-27	2.21864e-25	LP_RS05020	NC_999999999.1	1075304	1076365	+	1062	protein_coding	Glycosyl transferase group 1	Glycos_transf_1	Metabolism	2035	1583	1209	0	0	0	236.785	220.771	135.403	0	0	0
LP_RS15555	1367.5	2084.75	1369.71	0	0	0	13.109	2.68611e-27	1.38294e-25	LP_RS15555	NC_999999999.1	3322836	3324236	+	1401	protein_coding	FAD-dependent oxidoreductase	Pyr_redox_2	Redox signalling, respiration	1432	1814	1487	0	0	0	126.304	191.772	126.241	0	0	0
LP_RS05115	1902.28	1468.75	1374.31	0	0	0	13.0863	1.23774e-27	6.89482e-26	LP_RS05115	NC_999999999.1	1093198	1094145	+	948	protein_coding	GDP-mannose 4,6 dehydratase	-	Sugar metabolism	1992	1278	1492	0	0	0	259.654	199.668	187.192	0	0	0
LP_RS10505	1547.03	1833.06	1316.28	0	0	0	13.071	1.28476e-27	7.04133e-26	LP_RS10505	NC_999999999.1	2201696	2202610	+	915	protein_coding	DNA adenine methylase, D12 class N6 adenine-specific DNA methyltransferase	MethyltransfD12	DNA methylation	1620	1595	1429	0	0	0	218.78	258.181	185.754	0	0	0
LP_RS05150	1924.24	1480.24	1251.8	0	0	0	13.0589	2.8038e-27	1.42198e-25	LP_RS05150	NC_999999999.1	1100936	1101136	+	201	protein_coding	type II toxin-antitoxin system RelB/DinJ family antitoxin && -	-	Regulation	2015	1288	1359	0	0	0	1238.77	949.085	804.175	0	0	0
LP_RS04045	1974.85	1429.67	1247.2	0	0	0	13.0575	3.78291e-27	1.87979e-25	LP_RS04045	NC_999999999.1	872470	873612	+	1143	protein_coding	Type I restriction modification DNA specificity domain S	-	DNA methylation	2068	1244	1354	0	0	0	223.572	161.198	140.896	0	0	0
LP_RS05010	1880.31	1768.7	934.939	0	0	0	13.0362	3.44141e-26	1.48024e-24	glf	NC_999999999.1	1073182	1074303	+	1122	protein_coding	UDP-galactopyranose mutase	-	Sugar metabolism	1969	1539	1015	0	0	0	216.853	203.157	107.597	0	0	0
LP_RS15185	1327.39	1683.66	1474.72	0	0	0	13.0048	1.4257e-27	7.68975e-26	LP_RS15185	NC_999999999.1	3238621	3239628	-	1008	protein_coding	Bacterial regulatory proteins, lacI family	LacI	Base-specific DNA recognition	1390	1465	1601	0	0	0	170.399	215.26	188.911	0	0	0
LP_RS05015	1769.54	1556.09	915.595	0	0	0	12.9241	5.41968e-26	2.27359e-24	LP_RS05015	NC_999999999.1	1074322	1075299	+	978	protein_coding	Capsular polysaccharide synthesis protein	-	Cell wall structure	1853	1354	994	0	0	0	234.126	205.053	120.886	0	0	0
LP_RS10475	1474.46	1830.76	871.381	0	0	0	12.9018	1.10766e-25	4.59005e-24	LP_RS10475	NC_999999999.1	2197885	2198946	+	1062	protein_coding	Type I restriction endonuclease, enzyme R protein N terminus (HSDR_N)	-	DNA methylation/restriction	1544	1593	946	0	0	0	179.654	222.166	105.948	0	0	0
LP_RS08500	1552.76	1314.75	1148.64	0	0	0	12.8455	8.62996e-27	3.90995e-25	LP_RS08500	NC_999999999.1	1809123	1810247	+	1125	protein_coding	XRE family transcriptional regulator	DUF955	Base-specific DNA recognition	1626	1144	1247	0	0	0	178.6	150.612	131.838	0	0	0
LP_RS03950	1320.71	1264.18	1218.64	0	0	0	12.767	7.10538e-27	3.26271e-25	LP_RS03950	NC_999999999.1	848003	850966	+	2964	protein_coding	DNA2/NAM7 family helicase	-	DNA replication	1383	1100	1323	0	0	0	57.6577	54.9667	53.0895	0	0	0
LP_RS02080	1195.61	1113.63	1132.06	0	0	0	12.6228	2.62947e-26	1.1455e-24	LP_RS02080	NC_999999999.1	442825	443775	-	951	protein_coding	Sugar-binding transcriptional regulator	MarR family	Sugar metabolism	1252	969	1229	0	0	0	162.681	150.914	153.709	0	0	0
LP_RS11200	623.588	1702.05	1109.03	0	0	0	12.6196	9.15565e-24	3.38162e-22	LP_RS11200	NC_999999999.1	2354927	2355349	-	423	protein_coding	PTS sugar transporter subunit IIA, PTS system fructose IIA component	EIIA-man	Sugar transport	653	1481	1204	0	0	0	190.76	518.561	338.542	0	0	0
LP_RS15525	782.111	1377.96	1273.91	0	0	0	12.6194	4.19612e-25	1.65795e-23	LP_RS15525	NC_999999999.1	3318268	3318627	+	360	protein_coding	Metalloregulator ArsR/SmtB family transcription factor	HTH_5	Base-specific DNA recognition	819	1199	1383	0	0	0	281.122	493.29	456.927	0	0	0
LP_RS05120	1421.93	883.777	1019.68	0	0	0	12.5735	3.13685e-25	1.26893e-23	LP_RS05120	NC_999999999.1	1094126	1094803	+	678	protein_coding	Exopolysaccharide biosynthesis polyprenyl glycosylphosphotransferase	-	Cell wall structure	1489	769	1107	0	0	0	271.38	167.99	194.198	0	0	0
LP_RS11025	1141.18	1044.67	840.063	0	0	0	12.4369	3.52702e-25	1.40998e-23	LP_RS11025	NC_999999999.1	2314885	2315640	+	756	protein_coding	DeoR/GlpR family DNA-binding transcription regulator	DeoR	Base-specific DNA recognition	1195	909	912	0	0	0	195.326	178.085	143.483	0	0	0
LP_RS06310	934.905	1192.93	820.719	0	0	0	12.3992	7.21666e-25	2.81864e-23	LP_RS06310	NC_999999999.1	1357503	1358381	+	879	protein_coding	Helix-turn-helix transcriptional regulator	-	Base-specific DNA recognition	979	1038	891	0	0	0	137.628	174.902	120.563	0	0	0
LP_RS06265	748.688	1125.12	761.768	0	0	0	12.2373	4.89614e-24	1.84856e-22	LP_RS06265	NC_999999999.1	1350332	1351402	+	1071	protein_coding	ABC transporter substrate-binding protein	Peripla_BP_2	Membrane transport	784	979	827	0	0	0	90.4565	135.388	91.8423	0	0	0
LP_RS15690	841.319	1072.26	594.124	0	0	0	12.1656	1.9069e-23	6.89325e-22	LP_RS15690	NC_999999999.1	3345200	3348193	+	2994	protein_coding	Tn3 family transposase	Transposase_7	DNA modification	881	933	645	0	0	0	36.3611	46.1546	25.6233	0	0	0
LP_RS15480	579.66	1113.63	794.007	0	0	0	12.1538	3.26697e-23	1.16854e-21	LP_RS15480	NC_999999999.1	3311143	3311583	-	441	protein_coding	Hypothetical protein	-	Unknown	607	969	862	0	0	0	170.084	325.44	232.485	0	0	0
LP_RS08495	910.076	779.195	664.129	0	0	0	12.0744	8.40351e-24	3.13793e-22	LP_RS08495	NC_999999999.1	1808474	1809142	+	669	protein_coding	Hypothetical protein	-	Unknown	953	678	721	0	0	0	176.027	150.103	128.185	0	0	0
LP_RS15665	661.786	1026.29	584.912	0	0	0	12.0237	6.91123e-23	2.39636e-21	LP_RS15665	NC_999999999.1	3341079	3343139	-	2061	protein_coding	MobA/MobL family protein	-	Plasmid transfer	693	893	635	0	0	0	41.5498	64.174	36.6457	0	0	0
LP_RS05160	901.481	695.3	665.05	0	0	0	12.0174	1.5008e-23	5.48355e-22	LP_RS05160	NC_999999999.1	1103136	1103834	+	699	protein_coding	Hypothetical protein	-	Unknown	944	605	722	0	0	0	166.882	128.193	122.853	0	0	0
LP_RS15120	531.912	1199.82	515.828	0	0	0	12.0075	1.2998e-21	4.01519e-20	iolG	NC_999999999.1	3225376	3226404	-	1029	protein_coding	Inositol 2-dehydrogenase, Oxidoreductase family	GFO_IDH_MocA	Redox signalling, respiration	557	1044	560	0	0	0	66.8888	150.269	64.7291	0	0	0
LP_RS08505	765.877	790.688	516.749	0	0	0	11.8912	8.74811e-23	2.95954e-21	LP_RS08505	NC_999999999.1	1810277	1811017	+	741	protein_coding	Hypothetical protein	-	Unknown	802	688	561	0	0	0	133.743	137.517	90.0475	0	0	0
LP_RS15530	551.011	875.733	645.706	0	0	0	11.8904	9.48624e-23	3.16022e-21	arsD	NC_999999999.1	3318614	3318976	+	363	protein_coding	Arsenite efflux transporter metallochaperone ArsD	-	Membrane transport	577	762	701	0	0	0	196.419	310.909	229.688	0	0	0
LP_RS08805	814.58	385.001	823.483	0	0	0	11.8568	1.26582e-21	3.94609e-20	LP_RS08805	NC_999999999.1	1872643	1874385	-	1743	protein_coding	ABC transporter permease subunit	BPD_transp_1	Membrane transport	853	335	894	0	0	0	60.4735	28.4664	61.0052	0	0	0
LP_RS10610	698.075	734.374	556.358	0	0	0	11.8311	5.96336e-23	2.08902e-21	LP_RS10610	NC_999999999.1	2216564	2217130	+	567	protein_coding	Helix-turn-helix domain-containing protein	HTH_3	Base-specific DNA recognition	731	639	604	0	0	0	159.312	166.918	126.701	0	0	0
LP_RS14165	691.39	713.688	535.172	0	0	0	11.7955	8.79675e-23	2.95954e-21	LP_RS14165	NC_999999999.1	3006131	3007279	+	1149	protein_coding	AP2-like DNA-binding integrase domain protein	Phage_integrase	DNA modification	724	621	581	0	0	0	77.8631	80.0492	60.1427	0	0	0
LP_RS09085	604.489	606.807	717.554	0	0	0	11.7878	5.87299e-23	2.07879e-21	xrtG	NC_999999999.1	1935676	1936275	-	600	protein_coding	Exosortase family protein XrtG	-	Cell wall protein attachment	633	528	779	0	0	0	130.366	130.337	154.423	0	0	0
LP_RS10470	613.084	715.986	385.029	0	0	0	11.6165	2.25307e-21	6.54353e-20	LP_RS10470	NC_999999999.1	2197424	2197759	+	336	protein_coding	Hypothetical protein	-	Unknown	642	623	418	0	0	0	236.107	274.621	147.967	0	0	0
LP_RS15465	472.705	770.001	468.851	0	0	0	11.6142	1.7237e-21	5.18331e-20	LP_RS15465	NC_999999999.1	3308436	3309395	+	960	protein_coding	Replication protein	-	DNA replication	495	670	509	0	0	0	63.7158	103.369	63.0628	0	0	0
LP_RS11050	561.516	543.598	504.775	0	0	0	11.5265	4.12833e-22	1.34885e-20	LP_RS11050	NC_999999999.1	2321779	2322717	-	939	protein_coding	LacI family DNA-binding transcriptional regulator	Peripla_BP_1	Base-specific DNA recognition	588	473	548	0	0	0	77.3794	74.6073	69.4132	0	0	0
LP_RS11055	511.858	593.016	483.589	0	0	0	11.5066	6.52959e-22	2.1131e-20	LP_RS11055	NC_999999999.1	2322892	2323755	+	864	protein_coding	MurR/RpiR family transcriptional regulator	HTH_6	Base-specific DNA recognition	536	516	525	0	0	0	76.6592	88.4548	72.2724	0	0	0
LP_RS15685	520.453	638.986	390.556	0	0	0	11.4712	3.20985e-21	9.16562e-20	LP_RS15685	NC_999999999.1	3344434	3345021	-	588	protein_coding	Recombinase family protein, Resolvase	Resolvase	DNA recombination	545	556	424	0	0	0	114.534	140.05	85.7661	0	0	0
LP_RS10460	499.443	610.255	416.347	0	0	0	11.4486	2.18547e-21	6.40193e-20	LP_RS10460	NC_999999999.1	2196610	2196972	+	363	protein_coding	Helix-turn-helix domain-containing protein	HTH_3	Base-specific DNA recognition	523	531	452	0	0	0	178.036	216.657	148.101	0	0	0
LP_RS15535	283.623	634.389	600.571	0	0	0	11.4421	3.90958e-20	1.02983e-18	arsA	NC_999999999.1	3319060	3320790	+	1731	protein_coding	Arsenical pump-driving ATPase	-	Membrane transport	297	552	652	0	0	0	21.2018	47.231	44.7999	0	0	0
LP_RS06305	398.218	664.27	430.164	0	0	0	11.4167	7.50789e-21	2.07413e-19	LP_RS06305	NC_999999999.1	1357135	1357473	+	339	protein_coding	Metal-sulfur cluster assembly factor	-	Unknown	417	578	467	0	0	0	152.002	252.53	163.849	0	0	0
LP_RS14900	436.416	607.956	408.978	0	0	0	11.3781	4.96663e-21	1.38333e-19	LP_RS14900	NC_999999999.1	3179648	3180469	+	822	protein_coding	MurR/RpiR family transcriptional regulator	SIS	Base-specific DNA recognition	457	529	444	0	0	0	68.7002	95.3168	64.2448	0	0	0
LP_RS05155	637.913	450.508	353.711	0	0	0	11.368	1.3518e-20	3.61687e-19	LP_RS05155	NC_999999999.1	1102296	1102964	+	669	protein_coding	Hypothetical protein	-	Unknown	668	392	384	0	0	0	123.385	86.7852	68.2703	0	0	0
LP_RS07750	489.894	422.926	524.118	0	0	0	11.3635	2.17381e-21	6.40193e-20	LP_RS07750	NC_999999999.1	1644242	1645363	+	1122	protein_coding	CDP-glycerol glycerophosphotransferase	-	Cell wall teichoic acid polymerization	513	368	569	0	0	0	56.4986	48.5781	60.3179	0	0	0
LP_RS15145	487.984	491.881	455.034	0	0	0	11.3604	1.57856e-21	4.78925e-20	rihA	NC_999999999.1	3231040	3231978	+	939	protein_coding	Pyrimidine-specific ribonucleoside hydrolase RihA	-	Metabolism	511	428	494	0	0	0	67.2463	67.5093	62.5732	0	0	0
LP_RS08485	428.777	553.941	431.085	0	0	0	11.3384	3.61398e-21	1.02336e-19	LP_RS08485	NC_999999999.1	1807170	1807982	+	813	protein_coding	Hypothetical protein	-	Unknown	449	482	468	0	0	0	68.2447	87.8096	68.4671	0	0	0
LP_RS11035	428.777	427.523	444.902	0	0	0	11.2197	4.79919e-21	1.34774e-19	LP_RS11035	NC_999999999.1	2318940	2319890	+	951	protein_coding	Sugar-binding transcriptional regulator		Sugar metabolism	449	372	483	0	0	0	58.3417	57.9359	60.4079	0	0	0
LP_RS14940	397.263	505.672	373.054	0	0	0	11.1903	1.34941e-20	3.61687e-19	LP_RS14940	NC_999999999.1	3187587	3188465	+	879	protein_coding	N-acetylneuraminate lyase	-	Metabolism	416	440	405	0	0	0	58.4814	74.1394	54.8016	0	0	0
LP_RS15220	369.569	563.135	339.894	0	0	0	11.1864	4.33752e-20	1.12511e-18	LP_RS15220	NC_999999999.1	3249370	3250434	+	1065	protein_coding	LacI family transcriptional regulator && PF00392:Bacterial regulatory proteins, gntR family|PF13377:Periplasmic binding protein-like domain	GntR	Base-specific DNA recognition	387	490	369	0	0	0	44.9029	68.1447	41.2101	0	0	0
LP_RS11040	286.488	458.553	497.406	0	0	0	11.1527	6.53555e-20	1.64502e-18	LP_RS11040	NC_999999999.1	2320032	2320745	+	714	protein_coding	Fructose-6-phosphate aldolase, Transaldolase	-	Sugar metabolism	300	399	540	0	0	0	51.9202	82.7676	89.9544	0	0	0
LP_RS15225	316.091	536.702	340.815	0	0	0	11.0939	1.07314e-19	2.68127e-18	LP_RS15225	NC_999999999.1	3250440	3252587	+	2148	protein_coding	GH92 family glycosyl hydrolase	-	Metabolism	331	467	370	0	0	0	19.0418	32.2009	20.4878	0	0	0
LP_RS15070	276.938	555.09	295.68	0	0	0	11.012	6.76526e-19	1.59641e-17	LP_RS15070	NC_999999999.1	3215117	3216091	+	975	protein_coding	Helix-turn-helix domain-containing protein	Cupin_2	Base-specific DNA recognition	290	483	321	0	0	0	36.7542	73.3716	39.1586	0	0	0
LP_RS02505	432.596	368.911	324.235	0	0	0	11.0106	4.93719e-20	1.26634e-18	LP_RS02505	NC_999999999.1	553290	555707	+	2418	protein_coding	AMP-binding protein	AMP-binding	Metabolism	453	321	352	0	0	0	23.1502	19.6623	17.3146	0	0	0
LP_RS11045	366.704	357.418	398.846	0	0	0	11.0075	2.9861e-20	7.92717e-19	LP_RS11045	NC_999999999.1	2320993	2321763	-	771	protein_coding	Cof-type HAD-IIB family hydrolase	Hydrolase_3	Metabolism	384	311	433	0	0	0	61.5446	59.7436	66.7975	0	0	0
LP_RS11030	340.92	425.225	355.553	0	0	0	11.0044	4.24347e-20	1.10918e-18	LP_RS11030	NC_999999999.1	2315863	2318307	+	2445	protein_coding	Pyruvate formate lyase-like protein	-	Metabolism	357	370	386	0	0	0	18.0428	22.4134	18.7774	0	0	0
LP_RS12170	360.019	409.135	330.683	0	0	0	10.976	4.95653e-20	1.26634e-18	LP_RS12170	NC_999999999.1	2563118	2563633	-	516	protein_coding	Hypothetical protein	-	Unknown	377	356	359	0	0	0	90.2828	102.185	82.7507	0	0	0
LP_RS07765	360.974	370.06	338.052	0	0	0	10.9357	5.1173e-20	1.29766e-18	LP_RS07765	NC_999999999.1	1648045	1648482	+	438	protein_coding	MarR family transcriptional regulator	MarR	Base-specific DNA recognition	378	322	367	0	0	0	106.643	108.885	99.6595	0	0	0
LP_RS12950	330.416	412.583	306.734	0	0	0	10.9085	1.19661e-19	2.96794e-18	LP_RS12950	NC_999999999.1	2741176	2741853	+	678	protein_coding	Hypothetical protein	-	Unknown	346	359	333	0	0	0	63.0608	78.4242	58.4173	0	0	0
LP_RS15570	274.073	351.672	310.418	0	0	0	10.7436	3.46865e-19	8.47947e-18	LP_RS15570	NC_999999999.1	3325655	3326686	-	1032	protein_coding	IS30 family transposase	-	DNA modification	287	306	337	0	0	0	34.3649	43.9165	38.8398	0	0	0
LP_RS15565	313.227	324.09	261.599	0	0	0	10.6851	5.12624e-19	1.22669e-17	LP_RS15565	NC_999999999.1	3324956	3325570	+	615	protein_coding	CadD family cadmium resistance transporter	-	Membrane transport	328	282	284	0	0	0	65.9041	67.914	54.925	0	0	0
LP_RS11020	270.253	385.001	240.413	0	0	0	10.6793	1.62061e-18	3.77179e-17	LP_RS11020	NC_999999999.1	2313946	2314749	-	804	protein_coding	4Fe-4S single cluster domain protein	Radical_SAM	Redox signalling, respiration	283	335	261	0	0	0	43.4954	61.7127	38.611	0	0	0
LP_RS05095	414.452	197.672	265.283	0	0	0	10.652	7.72145e-18	1.71487e-16	LP_RS05095	NC_999999999.1	1089966	1090553	-	588	protein_coding	Tyrosine-type recombinase/integrase	Phage_integrase	DNA modification	434	172	288	0	0	0	91.2065	43.3248	58.2562	0	0	0
LP_RS12175	262.614	313.747	298.443	0	0	0	10.6461	6.10175e-19	1.44991e-17	LP_RS12175	NC_999999999.1	2564087	2564434	-	348	protein_coding	Type II toxin-antitoxin system PemK/MazF family toxin	-	Regulation	275	273	324	0	0	0	97.6488	116.19	110.737	0	0	0
LP_RS15125	188.127	489.583	195.278	0	0	0	10.6424	8.1974e-17	1.61946e-15	LP_RS15125	NC_999999999.1	3226734	3228200	+	1467	protein_coding	Sugar porter family MFS transporter	Sugar_tr	Sugar transport	197	426	212	0	0	0	16.5939	43.0096	17.1883	0	0	0
LP_RS02075	292.217	351.672	211.858	0	0	0	10.6137	2.76654e-18	6.30919e-17	LP_RS02075	NC_999999999.1	441271	442512	+	1242	protein_coding	ATP-grasp domain-containing protein	-	Metabolism	306	306	230	0	0	0	30.4448	36.491	22.0259	0	0	0
LP_RS06335	237.785	317.194	270.81	0	0	0	10.5624	1.61683e-18	3.77179e-17	LP_RS06335	NC_999999999.1	1361798	1362829	-	1032	protein_coding	Sensor histidine kinase	HATPase_c	Regulation	249	276	294	0	0	0	29.8149	39.6109	33.884	0	0	0
Novel00204	120.325	340.18	307.655	0	0	0	10.4586	2.10371e-16	3.94939e-15	-	NC_999999999.1	2356618	2358196	+	1579	-	PTS system sorbose subfamily IIB/C component	PTSIIB_sorb	Sugar transport	126	296	334	0	0	0	9.86057	27.7648	25.1589	0	0	0
LP_RS02520	241.605	257.433	256.072	0	0	0	10.4343	2.58837e-18	5.94276e-17	LP_RS02520	NC_999999999.1	556941	558182	+	1242	protein_coding	MFS transporter && PF07690:Major Facilitator Superfamily	MFS_1	Membrane transport	253	224	278	0	0	0	25.1717	26.7123	26.6226	0	0	0
LP_RS10290	277.893	251.687	220.148	0	0	0	10.4239	3.92509e-18	8.89163e-17	LP_RS10290	NC_999999999.1	2171852	2175925	-	4074	protein_coding	Tape measure protein	-	Phage related protein	291	219	239	0	0	0	8.82644	7.96175	6.97756	0	0	0
LP_RS14160	310.362	219.508	218.306	0	0	0	10.4218	7.63748e-18	1.70738e-16	LP_RS14160	NC_999999999.1	3005665	3006081	+	417	protein_coding	Helix-turn-helix transcriptional regulator	HTH_3	Base-specific DNA recognition	325	191	237	0	0	0	96.3076	67.8395	67.5988	0	0	0
LP_RS12300	179.532	274.672	278.179	0	0	0	10.3898	1.33801e-17	2.89589e-16	LP_RS12300	NC_999999999.1	2597065	2597961	+	897	protein_coding	Proline iminopeptidase-family hydrolase	Abhydrolase_1	Metabolism	188	239	302	0	0	0	25.8987	39.4631	40.0444	0	0	0
LP_RS06340	226.325	241.344	243.176	0	0	0	10.3472	5.11291e-18	1.15057e-16	LP_RS06340	NC_999999999.1	1362853	1363290	-	438	protein_coding	GAF domain-containing protein	-	Unknown	237	210	264	0	0	0	66.8633	71.0118	71.6897	0	0	0
LP_RS08470	251.154	195.373	239.492	0	0	0	10.2974	1.11329e-17	2.42497e-16	LP_RS08470	NC_999999999.1	1804813	1805565	+	753	protein_coding	Toxin Cry1Ac domain D-VI-related protein	-	Regulation	263	170	260	0	0	0	43.1593	33.4379	41.0682	0	0	0
LP_RS15115	139.424	396.493	138.168	0	0	0	10.2691	2.4471e-15	4.24247e-14	iolE	NC_999999999.1	3224451	3225353	-	903	protein_coding	Myo-inosose-2 dehydratase	-	Metabolism	146	345	150	0	0	0	19.9792	56.587	19.7574	0	0	0
LP_RS15100	201.496	264.329	208.174	0	0	0	10.2689	1.5557e-17	3.32471e-16	LP_RS15100	NC_999999999.1	3220802	3222214	-	1413	protein_coding	Sugar porter family MFS transporter	Sugar_tr	Sugar transport	211	230	226	0	0	0	18.4524	24.1086	19.0236	0	0	0
LP_RS15195	112.685	355.12	198.962	0	0	0	10.2536	1.24862e-15	2.18701e-14	LP_RS15195	NC_999999999.1	3241117	3242793	-	1677	protein_coding	Alpha-glucosidase, Alpha amylase	-	Sugar metabolism	118	309	216	0	0	0	8.69485	27.2905	15.3196	0	0	0
LP_RS00995	216.776	244.791	198.041	0	0	0	10.2381	1.5117e-17	3.25111e-16	LP_RS00995	NC_999999999.1	220941	221636	+	696	protein_coding	GntR family transcriptional regulator	UTRA	Base-specific DNA recognition	227	213	215	0	0	0	40.3023	45.3269	36.7414	0	0	0
LP_RS05775	231.1	186.179	204.489	0	0	0	10.1552	2.8541e-17	5.98657e-16	LP_RS05775	NC_999999999.1	1241319	1241684	-	366	protein_coding	Helix-turn-helix transcriptional regulator	DUF24	Base-specific DNA recognition	242	162	222	0	0	0	81.7048	65.5571	72.1438	0	0	0
LP_RS14945	220.595	199.97	194.357	0	0	0	10.1384	2.71107e-17	5.72188e-16	LP_RS14945	NC_999999999.1	3188495	3189269	-	775	protein_coding	Putative transposase of IS4/5 family	-	DNA modification	231	174	211	0	0	0	36.8319	33.2532	32.3823	0	0	0
LP_RS13565	194.812	235.597	182.382	0	0	0	10.1315	3.92102e-17	7.97823e-16	LP_RS13565	NC_999999999.1	2882389	2883261	+	873	protein_coding	LysR family transcriptional regulator	LysR_substrate	Base-specific DNA recognition	204	205	198	0	0	0	28.8755	34.7796	26.976	0	0	0
LP_RS12945	196.722	233.299	179.619	0	0	0	10.1241	4.12999e-17	8.3534e-16	LP_RS12945	NC_999999999.1	2740850	2741179	+	330	protein_coding	PadR family transcriptional regulator	PadR	Base-specific DNA recognition	206	203	195	0	0	0	77.1377	91.1103	70.2826	0	0	0
LP_RS00215	206.271	222.956	178.698	0	0	0	10.1204	3.75738e-17	7.69132e-16	LP_RS00215	NC_999999999.1	51804	52637	-	834	protein_coding	DUF2785 domain-containing protein	-	Unknown	216	194	194	0	0	0	32.0038	34.4525	27.667	0	0	0
LP_RS15590	215.821	227.553	162.117	0	0	0	10.1146	6.04567e-17	1.20842e-15	LP_RS15590	NC_999999999.1	3329443	3329853	-	411	protein_coding	Hypothetical protein	-	Unknown	226	198	176	0	0	0	67.9485	71.3525	50.9328	0	0	0
LP_RS10510	162.343	255.135	182.382	0	0	0	10.1005	1.07079e-16	2.05567e-15	LP_RS10510	NC_999999999.1	2202697	2203818	+	1122	protein_coding	Phage integrase, N-terminal SAM-like domain	Phage_integrase	DNA modification	170	222	198	0	0	0	18.7227	29.3053	20.9894	0	0	0
LP_RS02070	172.848	235.597	172.25	0	0	0	10.0536	9.66508e-17	1.88747e-15	LP_RS02070	NC_999999999.1	440063	441274	+	1212	protein_coding	MFS transporter && PF07690:Major Facilitator Superfamily	MFS_1	Membrane transport	181	205	187	0	0	0	18.454	25.0517	18.3513	0	0	0
LP_RS06330	179.532	235.597	164.881	0	0	0	10.0519	1.02412e-16	1.98855e-15	LP_RS06330	NC_999999999.1	1361112	1361765	-	654	protein_coding	Response regulator transcription factor	luxR	Base-specific DNA recognition	188	205	179	0	0	0	35.5217	46.426	32.5538	0	0	0
LP_RS02510	163.298	205.717	184.224	0	0	0	9.98443	1.0501e-16	2.02742e-15	LP_RS02510	NC_999999999.1	555704	556348	+	645	protein_coding	4'-phosphopantetheinyl transferase	-	Metabolism	171	179	200	0	0	0	32.7604	41.1035	36.8805	0	0	0
LP_RS15625	197.676	205.717	144.616	0	0	0	9.97062	1.86651e-16	3.52355e-15	LP_RS15625	NC_999999999.1	3334091	3335245	-	1155	protein_coding	Bacteriophage peptidoglycan hydrolase	-	Phage related protein	207	179	157	0	0	0	22.1463	22.9539	16.1676	0	0	0
LP_RS10270	190.037	183.881	144.616	0	0	0	9.89129	2.50564e-16	4.62726e-15	LP_RS10270	NC_999999999.1	2167329	2169524	-	2196	protein_coding	SGNH/GDSL hydrolase family protein	-	Metabolism	199	160	157	0	0	0	11.1978	10.7913	8.50343	0	0	0
LP_RS12305	118.415	260.881	139.089	0	0	0	9.88965	3.05921e-15	5.27674e-14	LP_RS12305	NC_999999999.1	2598107	2599474	+	1368	protein_coding	APC family permease	-	Membrane transport	124	227	151	0	0	0	11.2008	24.5768	13.1286	0	0	0
LP_RS15075	161.388	197.672	157.512	0	0	0	9.88497	2.30851e-16	4.31007e-15	LP_RS15075	NC_999999999.1	3216174	3216965	-	792	protein_coding	DeoR/GlpR family DNA-binding transcription regulator	DeoR	Base-specific DNA recognition	169	172	171	0	0	0	26.3679	32.1654	25.6802	0	0	0
LP_RS07770	160.433	211.463	142.774	0	0	0	9.87926	4.01648e-16	7.2984e-15	LP_RS07770	NC_999999999.1	1648548	1649897	+	1350	protein_coding	NAD(P)/FAD-dependent oxidoreductase	Pyr_redox_2	Redox signalling, respiration	168	184	155	0	0	0	15.3776	20.1869	13.656	0	0	0
LP_RS06410	118.415	214.911	175.013	0	0	0	9.86199	9.94056e-16	1.75927e-14	LP_RS06410	NC_999999999.1	1376470	1377039	+	570	protein_coding	DUF2975 domain-containing protein	-	Unknown	124	187	190	0	0	0	26.8819	48.5906	39.6466	0	0	0
LP_RS15600	178.577	188.478	124.351	0	0	0	9.81315	7.38107e-16	1.32005e-14	LP_RS15600	NC_999999999.1	3330731	3331105	-	375	protein_coding	Hypothetical protein	-	Unknown	187	164	135	0	0	0	61.6203	64.7736	42.8183	0	0	0
LP_RS01805	205.316	163.194	119.746	0	0	0	9.8051	1.16676e-15	2.05422e-14	LP_RS01805	NC_999999999.1	383455	383748	+	294	protein_coding	HigA family addiction module antitoxin	-	Regulation	215	142	130	0	0	0	90.3659	71.5363	52.5924	0	0	0
LP_RS01800	163.298	159.747	137.247	0	0	0	9.71957	6.65955e-16	1.19731e-14	LP_RS01800	NC_999999999.1	383156	383443	+	288	protein_coding	Type II toxin-antitoxin system RelE/ParE family toxin	-	Regulation	171	139	149	0	0	0	73.3697	71.4838	61.5348	0	0	0
LP_RS15210	152.793	145.955	147.379	0	0	0	9.6755	7.65612e-16	1.36207e-14	LP_RS15210	NC_999999999.1	3245227	3247926	-	2700	protein_coding	Alpha-mannosidase, Glycosyl hydrolases family 38 N-terminal domain	-	Sugar metabolism	160	127	160	0	0	0	7.32267	6.96667	7.04828	0	0	0
LP_RS15620	143.244	186.179	100.402	0	0	0	9.6192	5.88178e-15	9.84547e-14	LP_RS15620	NC_999999999.1	3333459	3334076	-	618	protein_coding	Hypothetical protein	-	Unknown	150	162	109	0	0	0	29.9927	38.8251	20.978	0	0	0
LP_RS01530	156.613	136.761	135.405	0	0	0	9.61849	1.32677e-15	2.31198e-14	LP_RS01530	NC_999999999.1	331776	333656	+	1881	protein_coding	Hypothetical protein	-	Unknown	164	119	147	0	0	0	10.7738	9.37009	9.29513	0	0	0
LP_RS01585	140.379	159.747	107.771	0	0	0	9.54391	4.18239e-15	7.10589e-14	LP_RS01585	NC_999999999.1	349069	349488	+	420	protein_coding	Hypothetical protein	-	Unknown	147	139	117	0	0	0	43.2495	49.0175	33.1332	0	0	0
LP_RS02500	138.469	118.373	133.563	0	0	0	9.48412	3.46937e-15	5.95401e-14	yqeK	NC_999999999.1	552305	553297	+	993	protein_coding	Bis(5'-nucleosyl)-tetraphosphatase (symmetrical) YqeK	HD	Metabolism	145	103	145	0	0	0	18.044	15.3629	17.3678	0	0	0
LP_RS08795	95.4959	128.717	159.354	0	0	0	9.45758	1.17648e-14	1.94062e-13	LP_RS08795	NC_999999999.1	1870668	1871828	-	1161	protein_coding	LCP family protein, cell envelope-related transcriptional attenuator domain	-	Cell wall structure	100	112	173	0	0	0	10.6434	14.288	17.7231	0	0	0
LP_RS15260	130.829	114.926	128.957	0	0	0	9.42484	5.12632e-15	8.66628e-14	LP_RS15260	NC_999999999.1	3260765	3262237	-	1473	protein_coding	ABC transporter substrate-binding protein	SBP_bac_1	Membrane transport	137	100	140	0	0	0	11.4929	10.055	11.3045	0	0	0
LP_RS02050	137.514	134.463	102.245	0	0	0	9.42041	7.95708e-15	1.3254e-13	LP_RS02050	NC_999999999.1	435955	437793	+	1839	protein_coding	M20/M25/M40 family metallo-hydrolase	AA_kinase	Metabolism	144	117	111	0	0	0	9.67596	9.42301	7.17907	0	0	0
LP_RS14935	90.7211	178.135	105.008	0	0	0	9.41748	3.87148e-14	6.26442e-13	LP_RS14935	NC_999999999.1	3186451	3187314	-	864	protein_coding	ROK family protein	ROK	Unknown	95	155	114	0	0	0	13.587	26.5707	15.6934	0	0	0
LP_RS08480	118.415	133.314	119.746	0	0	0	9.40982	5.62412e-15	9.46077e-14	LP_RS08480	NC_999999999.1	1806948	1807142	+	195	protein_coding	Hypothetical protein	-	Unknown	124	116	130	0	0	0	78.5779	88.1067	79.2932	0	0	0
LP_RS08475	145.154	111.478	111.456	0	0	0	9.39874	8.90972e-15	1.47684e-13	LP_RS08475	NC_999999999.1	1805889	1806182	+	294	protein_coding	Tyrosine-type recombinase/integrase	-	DNA modification	152	97	121	0	0	0	63.8866	48.8664	48.9514	0	0	0
Novel00011	814.58	825.165	1630.39	2.16881	0.913316	1.9524	9.36901	2.25529e-36	3.64927e-34	-	NC_999999999.1	243547	248008	-	4462	-	CDP-Glycerol glycerophosphotransferase	Glycos_transf_1	Cell wall teichoic acid polymerization	853	718	1770	2	1	2	23.6229	23.8331	47.1814	0.0618904	0.0264469	0.0563597
LP_RS15275	104.091	111.478	119.746	0	0	0	9.26355	1.61325e-14	2.63549e-13	LP_RS15275	NC_999999999.1	3264555	3266405	-	1851	protein_coding	Beta-N-acetylhexosaminidase	Glyco_hydro_20	Metabolism	109	97	130	0	0	0	7.27668	7.76159	8.35341	0	0	0
LP_RS12150	145.154	83.8956	102.245	0	0	0	9.24786	5.94498e-14	9.35233e-13	LP_RS12150	NC_999999999.1	2560627	2560848	-	222	protein_coding	Hypothetical protein	-	Unknown	152	73	111	0	0	0	84.6066	48.703	59.4699	0	0	0
LP_RS15560	125.1	85.0449	113.298	0	0	0	9.2138	4.06871e-14	6.55236e-13	LP_RS15560	NC_999999999.1	3324586	3324954	+	369	protein_coding	Metalloregulator ArsR/SmtB family transcription factor	-	Base-specific DNA recognition	131	74	123	0	0	0	43.8691	29.7024	39.6466	0	0	0
LP_RS10265	121.28	118.373	80.1376	0	0	0	9.19332	5.77265e-14	9.12348e-13	LP_RS10265	NC_999999999.1	2166132	2167274	-	1143	protein_coding	Collagen-like protein	Collagen	Cell wall protein	127	103	87	0	0	0	13.73	13.3468	9.05316	0	0	0
LP_RS03900	82.1265	134.463	97.6389	0	0	0	9.16673	8.22976e-14	1.26537e-12	LP_RS03900	NC_999999999.1	833820	835682	+	1863	protein_coding	PTS beta-glucoside transporter subunit IIBCA, PEP-dependent sugar phosphotransferase system, EIIA, EIIB, EIIC	-	Sugar transport	86	117	106	0	0	0	5.70426	9.30162	6.76737	0	0	0
LP_RS10260	102.181	93.0897	112.377	0	0	0	9.14074	4.09421e-14	6.56232e-13	LP_RS10260	NC_999999999.1	2165896	2166135	-	240	protein_coding	Hypothetical protein	-	Unknown	107	81	122	0	0	0	55.0917	49.9873	60.461	0	0	0
LP_RS15110	42.0182	194.224	67.2419	0	0	0	9.11673	1.99836e-11	2.51497e-10	LP_RS15110	NC_999999999.1	3223327	3224379	-	1053	protein_coding	Gfo/Idh/MocA family oxidoreductase	GFO_IDH_MocA	Redox signalling, respiration	44	169	73	0	0	0	5.16342	23.7708	8.24558	0	0	0
LP_RS15610	100.271	128.717	73.6897	0	0	0	9.11258	1.42704e-13	2.13616e-12	LP_RS15610	NC_999999999.1	3332633	3333103	-	471	protein_coding	Conjugal transfer protein	-	Plasmid transfer	105	112	80	0	0	0	27.5475	35.2195	20.2021	0	0	0
LP_RS15130	53.4777	176.985	70.0053	0	0	0	9.102	4.72993e-12	6.35269e-11	iolG	NC_999999999.1	3228248	3229273	+	1026	protein_coding	Inositol 2-dehydrogenase, oxidoreductase	GFO_IDH_MocA	Redox signalling, respiration	56	154	76	0	0	0	6.74457	22.231	8.81035	0	0	0
LP_RS14105	91.6761	96.5375	111.456	0	0	0	9.10199	5.53265e-14	8.78503e-13	LP_RS14105	NC_999999999.1	2998911	2999324	-	414	protein_coding	Hypothetical protein	-	Unknown	96	84	121	0	0	0	28.6539	30.0514	34.7626	0	0	0
LP_RS12095	106	89.6419	94.8755	0	0	0	9.05754	7.10075e-14	1.10175e-12	lepB	NC_999999999.1	2552543	2553166	+	624	protein_coding	signal peptidase I, Peptidase S24-like	Peptidase_S24	Protein processing	111	78	103	0	0	0	21.9812	18.5138	19.6327	0	0	0
LP_RS01610	116.505	96.5375	77.3742	0	0	0	9.05553	1.27515e-13	1.92575e-12	LP_RS01610	NC_999999999.1	351408	351581	+	174	protein_coding	Hypothetical protein	-	Unknown	122	84	84	0	0	0	86.6411	71.5016	57.4192	0	0	0
LP_RS14125	103.136	104.582	78.2953	0	0	0	9.03215	1.15208e-13	1.74767e-12	LP_RS14125	NC_999999999.1	3000950	3002452	-	1503	protein_coding	DNA primase family protein, Poxvirus D5 protein-like	Pox_D5	DNA modification	108	91	85	0	0	0	8.87929	8.96743	6.72647	0	0	0
LP_RS15540	59.2074	131.015	94.8755	0	0	0	9.02662	6.47612e-13	9.28517e-12	LP_RS15540	NC_999999999.1	3320849	3322144	+	1296	protein_coding	Arsenical efflux pump membrane protein ArsB	ArsB	Membrane transport	62	114	103	0	0	0	5.91153	13.0282	9.45277	0	0	0
LP_RS08800	79.2616	72.4031	130.799	0	0	0	9.01834	4.01625e-13	5.83214e-12	LP_RS08800	NC_999999999.1	1871833	1872624	-	792	protein_coding	ABC transporter ATP-binding protein	ABC_tran	Membrane transport	83	63	142	0	0	0	12.9499	11.7815	21.3251	0	0	0
LP_RS15190	60.1624	127.567	91.1911	0	0	0	8.99486	6.67057e-13	9.52379e-12	LP_RS15190	NC_999999999.1	3239713	3241098	-	1386	protein_coding	SLC45 family MFS transporter && PF07690:Major Facilitator Superfamily	MFS_1	Membrane transport	63	111	99	0	0	0	5.61682	11.8617	8.49569	0	0	0
LP_RS15245	89.7661	81.5971	102.245	0	0	0	8.97184	1.41029e-13	2.12042e-12	LP_RS15245	NC_999999999.1	3256640	3258352	-	1713	protein_coding	Histidine kinase, HAMP domain	His_kinase	Regulation	94	71	111	0	0	0	6.78085	6.13884	7.70713	0	0	0
LP_RS15615	84.9913	114.926	71.8475	0	0	0	8.95679	3.07873e-13	4.50928e-12	LP_RS15615	NC_999999999.1	3333104	3333472	-	369	protein_coding	Thioredoxin family protein	-	Redox signalling, respiration	89	100	78	0	0	0	29.8042	40.1383	25.1417	0	0	0
LP_RS01615	100.271	91.9404	74.6109	0	0	0	8.93279	2.16251e-13	3.20883e-12	LP_RS01615	NC_999999999.1	352126	352668	+	543	protein_coding	Ankyrin repeat domain-containing protein	-	Protein folding	105	80	81	0	0	0	23.8948	21.8211	17.7424	0	0	0
LP_RS12180	89.7661	81.5971	91.1911	0	0	0	8.91169	1.8194e-13	2.71154e-12	LP_RS12180	NC_999999999.1	2564434	2564652	-	219	protein_coding	Hypothetical protein	-	Unknown	94	71	99	0	0	0	53.0392	48.0175	53.7673	0	0	0
LP_RS15200	88.8112	97.6867	76.4531	0	0	0	8.9105	2.2127e-13	3.26903e-12	LP_RS15200	NC_999999999.1	3242952	3244337	-	1386	protein_coding	Glycoside hydrolase family 1 protein	Glyco_hydro_1	Metabolism	93	85	83	0	0	0	8.2915	9.08325	7.12265	0	0	0
Novel00151	69.712	71.2538	115.14	0	0	0	8.87674	7.68806e-13	1.0885e-11	-	NC_999999999.1	1937493	1937827	+	335	-	-	-	Unknown	73	62	125	0	0	0	26.9272	27.4115	44.3805	0	0	0
LP_RS07230	69.712	110.329	64.4785	0	0	0	8.80386	1.25953e-12	1.76127e-11	LP_RS07230	NC_999999999.1	1540428	1540922	-	495	protein_coding	HXXEE domain-containing protein	-	Unknown	73	96	70	0	0	0	18.2235	28.7244	16.8198	0	0	0
LP_RS10305	83.0814	85.0449	65.3996	0	0	0	8.73954	7.65518e-13	1.08838e-11	LP_RS10305	NC_999999999.1	2176776	2177342	-	567	protein_coding	Tail protein	-	Phage related protein	87	74	71	0	0	0	18.9605	19.3301	14.8937	0	0	0
LP_RS03905	81.1715	82.7464	59.8729	0	0	0	8.67789	1.35934e-12	1.89305e-11	LP_RS03905	NC_999999999.1	835697	837199	+	1503	protein_coding	Glycoside hydrolase family 1 protein	Glyco_hydro_1	Metabolism	85	72	65	0	0	0	6.98833	7.09511	5.14377	0	0	0
LP_RS14110	84.9913	87.3434	45.135	0	0	0	8.63615	5.86789e-12	7.85004e-11	LP_RS14110	NC_999999999.1	2999326	2999700	-	375	protein_coding	Prophage P3 protein	-	DNA replication	89	76	49	0	0	0	29.3273	30.017	15.5415	0	0	0
LP_RS02040	68.757	82.7464	59.8729	0	0	0	8.59456	2.17606e-12	2.96958e-11	LP_RS02040	NC_999999999.1	433608	434927	+	1320	protein_coding	DegT/DnrJ/EryC1/StrS family aminotransferase	-	Metabolism	72	72	65	0	0	0	6.74019	8.07875	5.85688	0	0	0
LP_RS06100	2166.8	1976.72	2546.9	13.0128	4.56658	0.976199	8.54078	1.51115e-80	1.28372e-77	LP_RS06100	NC_999999999.1	1316023	1316442	+	420	protein_coding	Riboflavin synthase	-	Metabolism	2269	1720	2765	12	5	1	667.573	606.547	783.02	3.94507	1.40484	0.299377
LP_RS10330	65.8922	81.5971	44.2138	0	0	0	8.45296	1.25323e-11	1.62537e-10	LP_RS10330	NC_999999999.1	2178994	2180052	-	1059	protein_coding	Major capsid protein	-	Phage related protein	69	71	48	0	0	0	8.05131	9.92997	5.39104	0	0	0
LP_RS02065	77.3517	64.3583	47.8983	0	0	0	8.44001	9.05522e-12	1.18802e-10	LP_RS02065	NC_999999999.1	439144	440055	+	912	protein_coding	Transketolase	-	Metabolism	81	56	52	0	0	0	10.975	9.0945	6.78165	0	0	0
LP_RS15090	29.6037	90.7912	69.0841	0	0	0	8.43717	9.75609e-11	1.1471e-09	LP_RS15090	NC_999999999.1	3218082	3219632	+	1551	protein_coding	PTS galactitol transporter subunit IIC, PTS system sugar-specific permease component	-	Sugar transport	31	79	75	0	0	0	2.46981	7.54399	5.75144	0	0	0
LP_RS05750	81.1715	67.8061	39.6082	0	0	0	8.43161	2.18106e-11	2.72472e-10	LP_RS05750	NC_999999999.1	1236562	1237644	+	1083	protein_coding	Aspartate-semialdehyde dehydrogenase	-	Metabolism	85	59	43	0	0	0	9.69848	8.0688	4.72245	0	0	0
LP_RS15215	63.0273	82.7464	41.4505	0	0	0	8.41859	2.02448e-11	2.53845e-10	LP_RS15215	NC_999999999.1	3247933	3249222	-	1290	protein_coding	Glycoside hydrolase family 125 protein	-	Unknown	66	72	45	0	0	0	6.32219	8.26663	4.14906	0	0	0
LP_RS06415	47.7479	75.8509	60.794	0	0	0	8.39735	1.10932e-11	1.44979e-10	LP_RS06415	NC_999999999.1	1377057	1377263	+	207	protein_coding	Helix-turn-helix transcriptional regulator	-	Base-specific DNA recognition	50	66	66	0	0	0	29.8478	47.2236	37.9228	0	0	0
Novel00072	63.9822	52.8657	65.3996	0	0	0	8.38619	7.15958e-12	9.50323e-11	-	NC_999999999.1	1084228	1084630	-	403	-	-	-	Unknown	67	46	71	0	0	0	20.5439	16.9059	20.9546	0	0	0
LP_RS15080	52.5227	54.015	70.9264	0	0	0	8.34726	1.14253e-11	1.48748e-10	LP_RS15080	NC_999999999.1	3217252	3217713	+	462	protein_coding	PTS sugar transporter subunit IIA, Phosphoenolpyruvate-dependent sugar phosphotransferase system, EIIA 2	PTS_EIIA_2	Sugar transport	55	47	77	0	0	0	14.7107	15.0675	19.8233	0	0	0
LP_RS11700	31.5136	80.4479	61.7152	0	0	0	8.31113	9.82038e-11	1.15068e-09	LP_RS11700	NC_999999999.1	2460470	2461774	+	1305	protein_coding	MFS transporter && PF07690:Major Facilitator Superfamily	MFS_1	Membrane transport	33	70	67	0	0	0	3.12476	7.94462	6.10648	0	0	0
LP_RS02085	49.6579	82.7464	39.6082	0	0	0	8.29544	5.88661e-11	7.0681e-10	deoC	NC_999999999.1	444089	444736	+	648	protein_coding	Deoxyribose-phosphate aldolase, DeoC/LacD family aldolase	-	Metabolism	52	72	43	0	0	0	9.91612	16.4567	7.89261	0	0	0
LP_RS14120	73.5318	58.612	35.0026	0	0	0	8.2577	6.76359e-11	8.0641e-10	LP_RS14120	NC_999999999.1	2999983	3000441	-	459	protein_coding	Prophage P3 protein 9	-	Phage related protein	77	51	38	0	0	0	20.7296	16.4567	9.84686	0	0	0
LP_RS06270	50.6128	59.7613	55.2673	0	0	0	8.24433	1.65632e-11	2.10793e-10	LP_RS06270	NC_999999999.1	1351519	1352289	-	771	protein_coding	ABC transporter ATP-binding protein	ABC_tran	Membrane transport	53	52	60	0	0	0	8.49444	9.98929	9.25601	0	0	0
LP_RS15250	56.3426	68.9553	40.5294	0	0	0	8.24357	3.58927e-11	4.41896e-10	LP_RS15250	NC_999999999.1	3258353	3258964	-	612	protein_coding	DUF624 domain-containing protein	-	Unknown	59	60	44	0	0	0	11.9128	14.5206	8.55122	0	0	0
LP_RS15240	64.9372	63.209	35.9237	0	0	0	8.22959	5.67371e-11	6.83662e-10	LP_RS15240	NC_999999999.1	3255180	3256640	-	1461	protein_coding	Helix-turn-helix domain-containing protein	Response_reg	Base-specific DNA recognition	68	55	39	0	0	0	5.75138	5.57568	3.17498	0	0	0
LP_RS02030	57.2975	57.4628	48.8195	0	0	0	8.22645	1.90641e-11	2.40817e-10	LP_RS02030	NC_999999999.1	432126	432995	+	870	protein_coding	RimK family alpha-L-glutamate ligase	-	Metabolism	60	50	53	0	0	0	8.52208	8.51209	7.24575	0	0	0
LP_RS02045	55.3876	51.7165	55.2673	0	0	0	8.21803	1.83938e-11	2.33217e-10	argC	NC_999999999.1	434936	435955	+	1020	protein_coding	N-acetyl-gamma-glutamyl-phosphate reductase	-	Metabolism	58	45	60	0	0	0	7.02653	6.53428	6.99645	0	0	0
LP_RS13550	40.1083	42.5225	70.9264	0	0	0	8.13939	1.01639e-10	1.18683e-09	LP_RS13550	NC_999999999.1	2877725	2879674	-	1950	protein_coding	Beta-glucoside-specific PTS transporter subunit IIABC	-	Sugar transport	42	37	77	0	0	0	2.66151	2.8103	4.69659	0	0	0
Novel00074	23.874	57.4628	70.9264	0	0	0	8.1239	5.59638e-10	6.15421e-09	-	NC_999999999.1	1101424	1101678	-	255	-	-	-	Unknown	25	50	77	0	0	0	12.1147	29.0413	35.9151	0	0	0
LP_RS06110	3930.61	3975.27	4506.13	23.8569	11.8731	9.76199	8.11608	2.2505e-159	3.82361e-156	ribH	NC_999999999.1	1317655	1318134	+	480	protein_coding	6,7-dimethyl-8-ribityllumazine synthase	-	Metabolism	4116	3459	4892	22	13	10	1059.61	1067.32	1212.19	6.32855	3.196	2.61955
LP_RS15095	37.2434	51.7165	61.7152	0	0	0	8.1094	7.86904e-11	9.3493e-10	LP_RS15095	NC_999999999.1	3219913	3220635	+	723	protein_coding	Class II aldolase/adducin family protein	Aldolase_II	Metabolism	39	45	67	0	0	0	6.66561	9.21849	11.0221	0	0	0
LP_RS06275	49.6579	51.7165	48.8195	0	0	0	8.10388	3.82252e-11	4.67228e-10	LP_RS06275	NC_999999999.1	1352286	1353287	-	1002	protein_coding	Iron ABC transporter permease	-	Membrane transport	52	45	53	0	0	0	6.41282	6.65166	6.29122	0	0	0
LP_RS06380	55.3876	43.6717	50.6617	0	0	0	8.10239	4.55985e-11	5.55353e-10	LP_RS06380	NC_999999999.1	1368150	1371821	+	3672	protein_coding	Nitrate reductase	-	Redox signalling, respiration	58	38	55	0	0	0	1.95182	1.53273	1.7815	0	0	0
LP_RS04050	68.757	48.2687	32.2393	0	0	0	8.09532	1.89859e-10	2.20939e-09	LP_RS04050	NC_999999999.1	873764	874681	+	918	protein_coding	Site-specific integrase	Phage_integrase	DNA modification	72	42	35	0	0	0	9.69177	6.77629	4.53474	0	0	0
LP_RS15140	36.2884	73.5523	37.766	0	0	0	8.07416	2.68458e-10	3.03063e-09	LP_RS15140	NC_999999999.1	3229780	3230712	+	933	protein_coding	NADP-dependent oxidoreductase	ADH_zinc_N	Redox signalling, respiration	38	64	41	0	0	0	5.03287	10.1598	5.22672	0	0	0
LP_RS02495	46.793	45.9702	48.8195	0	0	0	8.02008	6.58318e-11	7.87664e-10	LP_RS02495	NC_999999999.1	551916	552308	+	393	protein_coding	Aspartate 1-decarboxylase	-	Metabolism	49	40	53	0	0	0	15.407	15.0748	16.0402	0	0	0
LP_RS15135	21.0091	67.8061	47.8983	0	0	0	7.96533	1.68508e-09	1.78377e-08	LP_RS15135	NC_999999999.1	3229297	3229761	+	465	protein_coding	Heme-degrading domain-containing protein	DUF336	Metabolism	22	59	52	0	0	0	5.84633	18.7925	13.3008	0	0	0
LP_RS15205	41.0632	59.7613	34.0815	0	0	0	7.94464	2.62506e-10	2.98326e-09	LP_RS15205	NC_999999999.1	3244349	3245227	-	879	protein_coding	ROK family protein	ROK	Unknown	43	52	37	0	0	0	6.04495	8.76193	5.00656	0	0	0
LP_RS02055	49.6579	49.418	34.0815	0	0	0	7.92843	1.93598e-10	2.23757e-09	LP_RS02055	NC_999999999.1	437783	438610	+	828	protein_coding	Transketolase	-	Metabolism	52	43	37	0	0	0	7.76044	7.69172	5.31494	0	0	0
LP_RS15895	38.1984	34.4777	58.0307	0	0	0	7.90787	3.21872e-10	3.60965e-09	LP_RS15895	NC_999999999.1	1088478	1088951	-	474	protein_coding	DDE-type integrase/transposase/recombinase	rve	DNA modification	40	30	63	0	0	0	10.4279	9.37408	15.8084	0	0	0
LP_RS13545	48.7029	43.6717	36.8449	0	0	0	7.88689	1.91333e-10	2.21895e-09	LP_RS13545	NC_999999999.1	2876654	2877703	-	1050	protein_coding	Amidohydrolase family protein	Amidohydro_2	Metabolism	51	38	40	0	0	0	6.00198	5.36019	4.53104	0	0	0
LP_RS03895	29.6037	52.8657	44.2138	0	0	0	7.8556	4.50855e-10	4.99024e-09	LP_RS03895	NC_999999999.1	832966	833808	+	843	protein_coding	PRD domain-containing protein	PRD	Unknown	31	46	48	0	0	0	4.5441	8.08194	6.77237	0	0	0
LP_RS10280	38.1984	43.6717	40.5294	0	0	0	7.80797	2.63486e-10	2.98442e-09	LP_RS10280	NC_999999999.1	2169768	2170946	-	1179	protein_coding	Prophage endopeptidase tail	-	Phage related protein	40	38	44	0	0	0	4.19237	4.7737	4.4388	0	0	0
LP_RS05765	47.7479	41.3732	32.2393	0	0	0	7.79609	4.15509e-10	4.61405e-09	LP_RS05765	NC_999999999.1	1239256	1240371	+	1116	protein_coding	NADH-dependent flavin oxidoreductase	Oxidored_FMN	Redox signalling, respiration	50	36	35	0	0	0	5.53629	4.77775	3.73019	0	0	0
LP_RS02090	21.9641	73.5523	24.8703	0	0	0	7.77958	1.20443e-08	1.17605e-07	LP_RS02090	NC_999999999.1	444805	446169	+	1365	protein_coding	Sugar MFS transporter	MFS_1	Sugar transport	23	64	27	0	0	0	2.08213	6.94437	2.35265	0	0	0
LP_RS15285	38.1984	40.2239	40.5294	0	0	0	7.76796	3.27092e-10	3.65611e-09	LP_RS15285	NC_999999999.1	3267532	3269280	+	1749	protein_coding	ABC transporter ATP-binding protein	ABC_membrane	Membrane transport	40	35	44	0	0	0	2.82607	2.9639	2.99219	0	0	0
LP_RS14910	48.7029	42.5225	26.7125	0	0	0	7.75388	9.21585e-10	9.90996e-09	LP_RS14910	NC_999999999.1	3180935	3181771	-	837	protein_coding	Alpha/beta hydrolase	Abhydrolase_3	Metabolism	51	37	29	0	0	0	7.52936	6.54729	4.12097	0	0	0
LP_RS05770	44.8831	40.2239	30.397	0	0	0	7.72432	6.4721e-10	7.07144e-09	LP_RS05770	NC_999999999.1	1240397	1241248	+	852	protein_coding	DsbA family protein	-	Redox signalling, respiration	47	35	33	0	0	0	6.81666	6.08435	4.60682	0	0	0
Novel00201	8.59463	48.2687	58.0307	0	0	0	7.71728	8.28418e-08	7.4078e-07	-	NC_999999999.1	2355112	2355457	+	346	-	PTS system mannose/fructose/sorbose family IIA/D component	EIIA-man	Sugar transport	9	42	63	0	0	0	3.21425	17.9787	21.6567	0	0	0
LP_RS13560	41.0632	50.5672	23.028	0	0	0	7.71044	1.99169e-09	2.10179e-08	LP_RS13560	NC_999999999.1	2881006	2882232	-	1227	protein_coding	Hypothetical protein	-	Unknown	43	44	25	0	0	0	4.33049	5.31121	2.42338	0	0	0
LP_RS10335	40.1083	47.1195	20.2647	0	0	0	7.61752	4.22887e-09	4.31523e-08	LP_RS10335	NC_999999999.1	2180069	2180716	-	648	protein_coding	DUF4355 domain-containing protein	-	Unknown	42	41	22	0	0	0	8.00917	9.37118	4.03808	0	0	0
LP_RS15900	39.1533	27.5821	38.6871	0	0	0	7.59811	1.3594e-09	1.44804e-08	LP_RS15900	NC_999999999.1	1089230	1089541	-	312	protein_coding	Helix-turn-helix domain-containing protein	-	Base-specific DNA recognition	41	24	42	0	0	0	16.2384	11.3931	16.0111	0	0	0
LP_RS02035	50.6128	25.2836	28.5548	0	0	0	7.58366	3.94103e-09	4.06938e-08	LP_RS02035	NC_999999999.1	432979	433608	+	630	protein_coding	DegT/DnrJ/EryC1/StrS family aminotransferase	-	Metabolism	53	22	31	0	0	0	10.3956	5.17211	5.85259	0	0	0
LP_RS10530	400.128	327.538	387.792	0	3.65326	1.9524	7.56371	2.33347e-33	2.64305e-31	LP_RS10530	NC_999999999.1	2204795	2205100	-	306	protein_coding	Hypothetical protein	-	Unknown	419	285	421	0	4	2	169.202	137.946	163.639	0	1.54257	0.821821
LP_RS14100	30.5587	16.0896	50.6617	0	0	0	7.4841	2.16692e-08	2.06831e-07	LP_RS14100	NC_999999999.1	2997296	2997622	-	327	protein_coding	Hypothetical protein	-	Unknown	32	14	55	0	0	0	12.0925	6.34112	20.0052	0	0	0
LP_RS15580	17.1893	66.6568	13.8168	0	0	0	7.47729	2.21757e-07	1.87445e-06	LP_RS15580	NC_999999999.1	3326963	3327178	-	216	protein_coding	Hypothetical protein	-	Unknown	18	58	15	0	0	0	10.2975	39.7704	8.2597	0	0	0
LP_RS10255	32.4686	40.2239	23.9492	0	0	0	7.46366	3.95202e-09	4.06938e-08	LP_RS10255	NC_999999999.1	2164599	2165753	-	1155	protein_coding	GH25 family lysozyme, LysM protein	LysM	Cell wall protein	34	35	26	0	0	0	3.63756	4.48819	2.67743	0	0	0
LP_RS10425	27.6938	32.1792	33.1604	0	0	0	7.41311	3.19086e-09	3.31576e-08	LP_RS10425	NC_999999999.1	2192476	2193141	-	666	protein_coding	DUF669 domain-containing protein	-	Unknown	29	28	36	0	0	0	5.38068	6.22686	6.42917	0	0	0
LP_RS06105	5815.7	5776.16	7518.2	41.2074	36.5326	36.1194	7.39379	8.44815e-223	2.87068e-219	LP_RS06105	NC_999999999.1	1316444	1317658	+	1215	protein_coding	Bifunctional 3,4-dihydroxy-2-butanone-4-phosphate synthase/GTP cyclohydrolase II	DHBP_synthase	Metabolism	6090	5026	8162	38	40	37	619.376	612.677	799.001	4.31847	3.88498	3.82908
LP_RS02060	35.3335	31.0299	24.8703	0	0	0	7.38443	4.66714e-09	4.73401e-08	LP_RS02060	NC_999999999.1	438645	439160	+	516	protein_coding	NAD(P)H-dependent oxidoreductase	Flavodoxin_2	Redox signalling, respiration	37	27	27	0	0	0	8.86065	7.74996	6.22359	0	0	0
Novel00203	6.68471	44.821	38.6871	0	0	0	7.36638	4.26687e-07	3.50213e-06	-	NC_999999999.1	2356056	2356278	+	223	-	-	-	Unknown	7	39	42	0	0	0	3.87888	25.9027	22.4012	0	0	0
LP_RS14930	5.72975	58.612	24.8703	0	0	0	7.34842	1.22974e-06	9.45398e-06	LP_RS14930	NC_999999999.1	3185514	3186245	-	732	protein_coding	Sugar phosphate isomerase/epimerase, Xylose isomerase-like TIM barrel	-	Sugar metabolism	6	51	27	0	0	0	1.01287	10.3192	4.38712	0	0	0
LP_RS08790	22.919	28.7314	36.8449	0	0	0	7.3427	7.56242e-09	7.6027e-08	LP_RS08790	NC_999999999.1	1869944	1870516	-	573	protein_coding	Helix-turn-helix domain containing protein	-	Base-specific DNA recognition	24	25	40	0	0	0	5.17571	6.46206	8.30295	0	0	0
Novel00202	9.54959	49.418	27.6337	0	0	0	7.30517	2.37024e-07	1.98866e-06	-	NC_999999999.1	2355823	2355959	+	137	-	PTS system mannose/fructose/sorbose family IID component	-	Sugar transport	10	43	30	0	0	0	9.01972	46.4872	26.0452	0	0	0
LP_RS15235	40.1083	17.2388	28.5548	0	0	0	7.3037	2.26615e-08	2.15095e-07	LP_RS15235	NC_999999999.1	3254221	3255084	-	864	protein_coding	ROK family protein	ROK	Unknown	42	15	31	0	0	0	6.00688	2.57136	4.26751	0	0	0
LP_RS05165	29.6037	43.6717	11.9746	0	0	0	7.28175	9.59346e-08	8.55605e-07	LP_RS05165	NC_999999999.1	1104022	1104639	-	618	protein_coding	IS3 family transposase	rve	DNA modification	31	38	13	0	0	0	6.1985	9.10711	2.50197	0	0	0
LP_RS10310	20.0541	27.5821	35.9237	0	0	0	7.25968	1.53872e-08	1.4876e-07	LP_RS10310	NC_999999999.1	2177354	2177740	-	387	protein_coding	DUF3168 domain-containing protein	-	Unknown	21	24	39	0	0	0	6.70535	9.18514	11.9862	0	0	0
Novel00073	24.8289	10.3433	47.8983	0	0	0	7.25599	2.276e-07	1.91907e-06	-	NC_999999999.1	1100843	1101155	-	313	-	-	-	Unknown	26	9	52	0	0	0	10.2646	4.25877	19.76	0	0	0
LP_RS15230	27.6938	31.0299	23.9492	0	0	0	7.24027	9.59806e-09	9.50851e-08	ugpC	NC_999999999.1	3252834	3253970	-	1137	protein_coding	Glycerol-3-phosphate ABC transporter ATP-binding protein UgpC	ABC_tran	Membrane transport	29	27	26	0	0	0	3.15174	3.51713	2.71982	0	0	0
LP_RS10300	32.4686	28.7314	20.2647	0	0	0	7.22021	1.54101e-08	1.4876e-07	LP_RS10300	NC_999999999.1	2176254	2176742	-	489	protein_coding	Phage tail assembly chaperone protein, TAC	-	Phage related protein	34	25	22	0	0	0	8.59179	7.57211	5.35107	0	0	0
LP_RS15085	18.1442	31.0299	31.3181	0	0	0	7.20268	2.19813e-08	2.09223e-07	LP_RS15085	NC_999999999.1	3217734	3218045	+	312	protein_coding	PTS sugar transporter subunit IIB, PTS system, Lactose/Cellobiose specific IIB subunit	PTS_IIB	Sugar transport	19	27	34	0	0	0	7.5251	12.8172	12.9614	0	0	0
LP_RS15550	24.8289	36.7762	18.4224	0	0	0	7.18982	2.9508e-08	2.7622e-07	LP_RS15550	NC_999999999.1	3322513	3322812	+	300	protein_coding	Arsenic metallochaperone ArsD family protein	-	Membrane transport	26	32	20	0	0	0	10.7094	15.7984	7.92932	0	0	0
LP_RS15105	15.2793	32.1792	28.5548	0	0	0	7.11855	5.22501e-08	4.7856e-07	LP_RS15105	NC_999999999.1	3222254	3223291	-	1038	protein_coding	Gfo/Idh/MocA family oxidoreductase	GFO_IDH_MocA	Redox signalling, respiration	16	28	31	0	0	0	1.90474	3.99527	3.55215	0	0	0
LP_RS08810	27.6938	11.4926	34.0815	0	0	0	7.07583	1.56856e-07	1.35279e-06	LP_RS08810	NC_999999999.1	1874864	1876075	-	1212	protein_coding	FtsW/RodA/SpoVE family cell cycle protein	-	DNA replication	29	10	37	0	0	0	2.95671	1.22203	3.631	0	0	0
LP_RS14115	26.7388	31.0299	15.6591	0	0	0	7.06703	5.81575e-08	5.31234e-07	LP_RS14115	NC_999999999.1	2999780	2999956	-	177	protein_coding	Hypothetical protein	-	Unknown	28	27	17	0	0	0	19.5478	22.5931	11.4236	0	0	0
LP_RS15280	21.9641	26.4329	23.9492	0	0	0	7.04874	2.78224e-08	2.61161e-07	LP_RS15280	NC_999999999.1	3266576	3267403	-	828	protein_coding	Helix-turn-helix domain-containing protein	-	Base-specific DNA recognition	23	23	26	0	0	0	3.4325	4.11418	3.73482	0	0	0
LP_RS06385	21.9641	22.9851	26.7125	0	0	0	7.0383	3.039e-08	2.83696e-07	narH	NC_999999999.1	1371811	1373370	+	1560	protein_coding	Nitrate reductase subunit beta, Fe-4S dicluster domain	-	Redox signalling, respiration	23	20	29	0	0	0	1.82187	1.89885	2.21106	0	0	0
LP_RS15635	224.415	327.538	224.754	0	0.913316	4.881	7.03756	3.86406e-26	1.64126e-24	LP_RS15635	NC_999999999.1	3336657	3338675	-	2019	protein_coding	DUF87 domain-containing protein	-	Unknown	235	285	244	0	1	5	14.3828	20.9071	14.3741	0	0.0584479	0.311388
LP_RS06365	28.6488	21.8359	20.2647	0	0	0	7.01952	4.10066e-08	3.78643e-07	LP_RS06365	NC_999999999.1	1365179	1366393	-	1215	protein_coding	Molybdopterin molybdotransferase MoeA	-	Metabolism	30	19	22	0	0	0	3.05111	2.31613	2.15364	0	0	0
LP_RS15545	16.2343	39.0747	15.6591	0	0	0	7.01484	2.20214e-07	1.86606e-06	LP_RS15545	NC_999999999.1	3322161	3322490	+	330	protein_coding	Hypothetical protein	-	Unknown	17	34	17	0	0	0	6.36573	15.2599	6.1272	0	0	0
LP_RS10355	20.0541	33.3284	17.5013	0	0	0	7.01415	7.79494e-08	6.98871e-07	LP_RS10355	NC_999999999.1	2184916	2185425	-	510	protein_coding	Terminase small subunit	-	Phage related protein	21	29	19	0	0	0	5.08818	8.42196	4.43109	0	0	0
LP_RS06280	10.5045	32.1792	26.7125	0	0	0	6.98662	2.81064e-07	2.34657e-06	LP_RS06280	NC_999999999.1	1353291	1353746	-	456	protein_coding	Flavodoxin	-	Redox signalling, respiration	11	28	29	0	0	0	2.98086	9.0945	7.56415	0	0	0
LP_RS01620	22.919	32.1792	13.8168	0	0	0	6.97396	1.36492e-07	1.18316e-06	LP_RS01620	NC_999999999.1	352683	352946	+	264	protein_coding	Hypothetical protein	-	Unknown	24	28	15	0	0	0	11.2336	15.7087	6.75794	0	0	0
LP_RS15270	17.1893	22.9851	25.7914	0	0	0	6.91732	7.78726e-08	6.98871e-07	LP_RS15270	NC_999999999.1	3263257	3264219	-	963	protein_coding	ABC transporter permease subunit	BPD_transp_1	Membrane transport	18	20	28	0	0	0	2.30972	3.07602	3.45827	0	0	0
LP_RS14905	14.3244	31.0299	20.2647	0	0	0	6.90344	1.71751e-07	1.47376e-06	LP_RS14905	NC_999999999.1	3180518	3180925	-	408	protein_coding	YueI family protein	-	Unknown	15	27	22	0	0	0	4.54302	9.80142	6.41342	0	0	0
LP_RS10350	15.2793	25.2836	23.9492	0	0	0	6.88266	1.15366e-07	1.01821e-06	LP_RS10350	NC_999999999.1	2183412	2184711	-	1300	protein_coding	PBSX family phage terminase large subunit	-	Phage related protein	16	22	26	0	0	0	1.52086	2.50648	2.37879	0	0	0
LP_RS15265	19.0992	28.7314	14.7379	0	0	0	6.8342	2.00033e-07	1.70782e-06	LP_RS15265	NC_999999999.1	3262327	3263244	-	918	protein_coding	Carbohydrate ABC transporter permease	BPD_transp_1	Sugar transport	20	25	16	0	0	0	2.69216	4.03351	2.07302	0	0	0
LP_RS06395	21.0091	18.3881	22.1069	0	0	0	6.81904	1.06564e-07	9.45442e-07	narI	NC_999999999.1	1373932	1374621	+	690	protein_coding	Respiratory nitrate reductase subunit gamma	-	Redox signalling, respiration	22	16	24	0	0	0	3.93992	3.43444	4.13703	0	0	0
LP_RS15150	17.1893	20.6866	23.028	0	0	0	6.80252	1.28381e-07	1.12143e-06	LP_RS15150	NC_999999999.1	3232378	3233067	-	690	protein_coding	Fructose-6-phosphate aldolase, Transaldolase	-	Sugar metabolism	18	18	25	0	0	0	3.22357	3.86375	4.30941	0	0	0
LP_RS10345	9.54959	26.4329	21.1858	0	0	0	6.70619	8.60647e-07	6.81696e-06	LP_RS10345	NC_999999999.1	2181770	2183422	-	1653	protein_coding	Phage portal protein, SPP1 Gp6-like	-	Phage related protein	10	23	23	0	0	0	0.74755	2.06082	1.65494	0	0	0
LP_RS13555	21.0091	21.8359	13.8168	0	0	0	6.69437	3.03644e-07	2.52269e-06	LP_RS13555	NC_999999999.1	2879764	2881005	-	1242	protein_coding	Neutral/alkaline non-lysosomal ceramidase N-terminal domain-containing protein	Ceramidase_alk	Metabolism	22	19	15	0	0	0	2.18884	2.26578	1.43647	0	0	0
LP_RS02100	5.72975	28.7314	21.1858	0	0	0	6.66732	4.24939e-06	3.07877e-05	rbsK	NC_999999999.1	447195	448118	+	924	protein_coding	Ribokinase, pfkB family carbohydrate kinase	PfkB	Sugar metabolism	6	25	23	0	0	0	0.802403	4.00732	2.96062	0	0	0
LP_RS10285	19.0992	26.4329	10.1323	0	0	0	6.66545	8.91787e-07	6.99837e-06	LP_RS10285	NC_999999999.1	2170946	2171842	-	897	protein_coding	Phage tail protein	-	Phage related protein	20	23	11	0	0	0	2.75519	3.7977	1.45857	0	0	0
LP_RS00500	43.9281	29.8806	33.1604	0	0	0.976199	6.6559	1.03558e-07	9.21182e-07	LP_RS00500	NC_999999999.1	112589	113347	+	759	protein_coding	Nucleoside phosphorylase	-	Metabolism	46	26	36	0	0	1	7.4891	5.07361	5.64141	0	0	0.165663
LP_RS10430	10.5045	33.3284	11.0535	0	0	0	6.64295	3.02318e-06	2.22836e-05	LP_RS10430	NC_999999999.1	2193144	2193806	-	663	protein_coding	AAA family ATPase	-	Metabolism	11	29	12	0	0	0	2.05018	6.47843	2.15276	0	0	0
LP_RS07775	8.59463	19.5373	25.7914	0	0	0	6.62667	1.56161e-06	1.18711e-05	LP_RS07775	NC_999999999.1	1649977	1650375	-	399	protein_coding	Hypothetical protein	-	Unknown	9	17	28	0	0	0	2.7873	6.31047	8.34665	0	0	0
LP_RS15910	19.0992	28.7314	4.60561	0	0	0	6.57982	9.85536e-06	6.7928e-05	LP_RS15910	NC_999999999.1	1104907	1105176	-	270	protein_coding	Helix-turn-helix domain-containing protein	-	Base-specific DNA recognition	20	25	5	0	0	0	9.15334	13.7139	2.20259	0	0	0
LP_RS10395	13.3694	18.3881	20.2647	0	0	0	6.57441	5.35378e-07	4.35219e-06	LP_RS10395	NC_999999999.1	2188913	2189362	-	450	protein_coding	YopX family protein	-	Protein processing	14	16	22	0	0	0	3.8444	5.26615	5.81483	0	0	0
LP_RS10435	21.0091	19.5373	11.0535	0	0	0	6.55977	8.68021e-07	6.85939e-06	LP_RS10435	NC_999999999.1	2193813	2194322	-	510	protein_coding	Hypothetical protein	-	Unknown	22	17	12	0	0	0	5.33047	4.93701	2.79858	0	0	0
LP_RS15175	13.3694	19.5373	18.4224	0	0	0	6.55309	5.75521e-07	4.66735e-06	LP_RS15175	NC_999999999.1	3235592	3237448	-	1857	protein_coding	Phosphoenolpyruvate-dependent sugar phosphotransferase system, EIIA 2	PRD	Sugar transport	14	17	20	0	0	0	0.9316	1.35588	1.28099	0	0	0
LP_RS06375	13.3694	17.2388	20.2647	0	0	0	6.54315	6.28197e-07	5.05833e-06	LP_RS06375	NC_999999999.1	1366878	1367912	-	1035	protein_coding	HesA/MoeB/ThiF family protein	-	Metabolism	14	15	22	0	0	0	1.67148	2.14653	2.52819	0	0	0
LP_RS15905	17.1893	16.0896	17.5013	0	0	0	6.54135	4.86941e-07	3.96793e-06	LP_RS15905	NC_999999999.1	1089676	1089903	-	228	protein_coding	Transposase	-	DNA modification	18	14	19	0	0	0	9.75553	9.0945	9.91164	0	0	0
LP_RS15575	15.2793	19.5373	15.6591	0	0	0	6.52779	5.77329e-07	4.67087e-06	LP_RS15575	NC_999999999.1	3326795	3326959	-	165	protein_coding	Hypothetical protein	-	Unknown	16	17	17	0	0	0	11.9826	15.2599	12.2544	0	0	0
LP_RS06320	12.4145	16.0896	21.1858	0	0	0	6.51031	8.959e-07	7.00671e-06	LP_RS06320	NC_999999999.1	1359496	1360476	-	981	protein_coding	Hypothetical protein	-	Unknown	13	14	23	0	0	0	1.63752	2.11371	2.7886	0	0	0
LP_RS10585	18.1442	18.3881	12.8957	0	0	0	6.49805	7.71468e-07	6.13922e-06	LP_RS10585	NC_999999999.1	2212724	2213197	-	474	protein_coding	Hypothetical protein	-	Unknown	19	16	14	0	0	0	4.95323	4.99951	3.51299	0	0	0
LP_RS15945	15.2793	10.3433	23.028	0	0	0	6.48537	1.64509e-06	1.24777e-05	LP_RS15945	NC_999999999.1	1815600	1815812	+	213	protein_coding	Transposase	-	DNA modification	16	9	25	0	0	0	9.28226	6.25819	13.9601	0	0	0
LP_RS10445	17.1893	19.5373	11.9746	0	0	0	6.47496	9.96089e-07	7.71005e-06	LP_RS10445	NC_999999999.1	2195190	2195702	-	513	protein_coding	Transcriptional regulator	-	Base-specific DNA recognition	18	17	13	0	0	0	4.33579	4.90814	3.01407	0	0	0
LP_RS10315	17.1893	20.6866	9.21122	0	0	0	6.4248	2.24994e-06	1.68398e-05	LP_RS10315	NC_999999999.1	2177742	2178296	-	555	protein_coding	Tail protein	-	Phage related protein	18	18	10	0	0	0	4.00768	4.80358	2.14306	0	0	0
LP_RS07745	11.4595	25.2836	8.2901	0	0	0	6.35688	7.00938e-06	4.92105e-05	LP_RS07745	NC_999999999.1	1643229	1644254	+	1026	protein_coding	Ribitol-5-phosphate dehydrogenase, Alcohol dehydrogenase GroES-like domain	ADH_N	Metabolism	12	22	9	0	0	0	1.44526	3.17586	1.04333	0	0	0
LP_RS14915	11.4595	22.9851	9.21122	0	0	0	6.31238	5.59286e-06	3.96755e-05	LP_RS14915	NC_999999999.1	3181784	3182620	-	837	protein_coding	Alpha/beta hydrolase	Abhydrolase_3	Metabolism	12	20	10	0	0	0	1.77161	3.53908	1.42102	0	0	0
LP_RS15290	14.3244	20.6866	8.2901	0	0	0	6.3022	4.90707e-06	3.51777e-05	LP_RS15290	NC_999999999.1	3269261	3271072	+	1812	protein_coding	ABC transporter ATP-binding protein/permease	ABC_membrane	Membrane transport	15	18	9	0	0	0	1.02293	1.4713	0.59076	0	0	0
LP_RS15255	12.4145	13.7911	16.5802	0	0	0	6.29432	2.11451e-06	1.58612e-05	LP_RS15255	NC_999999999.1	3259037	3260662	-	1626	protein_coding	Alpha-glucosidase, Alpha amylase, catalytic domain	-	Sugar metabolism	13	12	18	0	0	0	0.987953	1.09307	1.31668	0	0	0
LP_RS15295	11.4595	19.5373	11.0535	0	0	0	6.26006	3.87139e-06	2.81691e-05	LP_RS15295	NC_999999999.1	3271302	3272351	+	1050	protein_coding	LacI family transcriptional regulator	GntR	Base-specific DNA recognition	12	17	12	0	0	0	1.41223	2.39798	1.35931	0	0	0
LP_RS10340	12.4145	18.3881	11.0535	0	0	0	6.25441	3.36378e-06	2.45809e-05	LP_RS10340	NC_999999999.1	2180823	2181767	-	945	protein_coding	Phage Mu protein F like protein	-	Phage related protein	13	16	12	0	0	0	1.69991	2.50769	1.51035	0	0	0
LP_RS14130	12.4145	18.3881	10.1323	0	0	0	6.22178	4.39826e-06	3.1731e-05	LP_RS14130	NC_999999999.1	3002467	3003246	-	780	protein_coding	Bifunctional DNA primase/polymerase	-	DNA modification	13	16	11	0	0	0	2.0595	3.03816	1.67736	0	0	0
LP_RS10580	20.0541	9.19404	11.0535	0	0	0	6.21136	7.02565e-06	4.9223e-05	LP_RS10580	NC_999999999.1	2212511	2212702	-	192	protein_coding	Hypothetical protein	-	Unknown	21	8	12	0	0	0	13.5155	6.17127	7.43373	0	0	0
LP_RS05760	11.4595	14.9403	9.21122	0	0	0	6.02214	1.01744e-05	6.97029e-05	LP_RS05760	NC_999999999.1	1238702	1239100	+	399	protein_coding	Hypothetical protein	-	Unknown	12	13	10	0	0	0	3.71639	4.82565	2.98095	0	0	0
LP_RS02095	9.54959	10.3433	14.7379	0	0	0	5.99103	1.20636e-05	8.16577e-05	LP_RS02095	NC_999999999.1	446166	447182	+	1017	protein_coding	Aldose 1-epimerase	-	Sugar metabolism	10	9	16	0	0	0	1.21505	1.31071	1.87122	0	0	0
LP_RS10245	7.63967	18.3881	8.2901	0	0	0	5.96443	2.95725e-05	0.000189599	LP_RS10245	NC_999999999.1	2163938	2164315	-	378	protein_coding	Bacteriophage holin	-	Phage related protein	8	16	9	0	0	0	2.61524	6.26922	2.8319	0	0	0
LP_RS01015	12.4145	10.3433	11.0535	0	0	0	5.95508	1.15154e-05	7.81024e-05	LP_RS01015	NC_999999999.1	224851	225969	+	1119	protein_coding	Amidohydrolase/deacetylase family metallohydrolase	-	Metabolism	13	9	12	0	0	0	1.43558	1.19124	1.27549	0	0	0
LP_RS14920	10.5045	16.0896	7.36897	0	0	0	5.95117	2.14074e-05	0.000139087	LP_RS14920	NC_999999999.1	3182798	3184306	-	1509	protein_coding	Sodium:solute symporter	-	Membrane transport	11	14	8	0	0	0	0.900776	1.37412	0.630562	0	0	0
LP_RS10275	8.59463	20.6866	4.60561	0	0	0	5.9454	8.45483e-05	0.00048943	LP_RS10275	NC_999999999.1	2169514	2169771	-	258	protein_coding	Hypothetical protein	-	Unknown	9	18	5	0	0	0	4.31058	10.3333	2.30503	0	0	0
LP_RS10605	14.3244	8.04479	11.0535	0	0	0	5.94207	1.70831e-05	0.000112702	LP_RS10605	NC_999999999.1	2216228	2216431	-	204	protein_coding	Hypothetical protein	-	Unknown	15	7	12	0	0	0	9.08604	5.08222	6.99645	0	0	0
LP_RS07740	20.0541	5.74628	7.36897	0	0	0	5.93107	7.14504e-05	0.000420777	LP_RS07740	NC_999999999.1	1642526	1643227	+	702	protein_coding	2-C-methyl-D-erythritol 4-phosphate cytidylyltransferase	-	Metabolism	21	5	8	0	0	0	3.69654	1.05492	1.35544	0	0	0
LP_RS10400	14.3244	10.3433	8.2901	0	0	0	5.91676	1.90002e-05	0.000124639	LP_RS10400	NC_999999999.1	2189698	2190078	-	381	protein_coding	Endodeoxyribonuclease	-	DNA modification	15	9	9	0	0	0	4.86496	3.49867	2.8096	0	0	0
LP_RS10385	6.68471	12.6418	12.8957	0	0	0	5.88133	2.71941e-05	0.000175343	LP_RS10385	NC_999999999.1	2188020	2188313	-	294	protein_coding	Hypothetical protein	-	Unknown	7	11	14	0	0	0	2.94215	5.54155	5.6638	0	0	0
LP_RS10440	11.4595	9.19404	11.0535	0	0	0	5.86366	1.86772e-05	0.000122757	LP_RS10440	NC_999999999.1	2194765	2194941	+	177	protein_coding	YegP family protein	-	Unknown	12	8	12	0	0	0	8.37763	6.69425	8.06371	0	0	0
LP_RS06295	17.1893	5.74628	8.2901	0	0	0	5.8447	6.52756e-05	0.000389134	moaA	NC_999999999.1	1354838	1355836	+	999	protein_coding	4Fe-4S single cluster domain, Radical SAM superfamily, Molybdenum Cofactor Synthesis C	Radical_SAM	Redox signalling, respiration	18	5	9	0	0	0	2.22649	0.741293	1.07153	0	0	0
LP_RS10420	15.2793	8.04479	7.36897	0	0	0	5.81663	4.43523e-05	0.000273519	LP_RS10420	NC_999999999.1	2191401	2192309	-	909	protein_coding	DnaD domain protein	-	DNA replication	16	7	8	0	0	0	2.17505	1.14056	1.04677	0	0	0
LP_RS14925	2.86488	20.6866	7.36897	0	0	0	5.81388	0.000297977	0.00153413	LP_RS14925	NC_999999999.1	3184303	3185499	-	1197	protein_coding	Cation:proton antiporter, Sodium/hydrogen exchanger family	Na_H_Exchanger	Membrane transport	3	18	8	0	0	0	0.309699	2.22722	0.794919	0	0	0
LP_RS01020	9.54959	10.3433	10.1323	0	0	0	5.78136	2.65012e-05	0.0001712	LP_RS01020	NC_999999999.1	226039	227139	+	1101	protein_coding	DgaE family pyridoxal phosphate-dependent ammonia lyase	-	Metabolism	10	9	11	0	0	0	1.12234	1.21071	1.18832	0	0	0
LP_RS06350	12.4145	3.44777	13.8168	0	0	0	5.77496	0.000129559	0.00072408	LP_RS06350	NC_999999999.1	1363633	1364202	-	570	protein_coding	Molybdenum cofactor guanylyltransferase	-	Metabolism	13	3	15	0	0	0	2.81827	0.779528	3.12999	0	0	0
LP_RS06315	7.63967	9.19404	11.9746	0	0	0	5.72415	4.32982e-05	0.00026848	LP_RS06315	NC_999999999.1	1358582	1359481	-	900	protein_coding	Hypothetical protein	-	Unknown	8	8	13	0	0	0	1.0984	1.31654	1.71802	0	0	0
Novel00037	5.72975	9.19404	13.8168	0	0	0	5.72106	7.27218e-05	0.000426785	-	NC_999999999.1	556992	557158	-	167	-	-	-	Unknown	6	8	15	0	0	0	4.43964	7.09511	10.6832	0	0	0
LP_RS10295	5.72975	11.4926	11.0535	0	0	0	5.69194	6.77211e-05	0.00040142	LP_RS10295	NC_999999999.1	2175925	2176209	-	285	protein_coding	Hypothetical protein	-	Unknown	6	10	12	0	0	0	2.60148	5.19686	5.00799	0	0	0
LP_RS10450	4.77479	11.4926	11.9746	0	0	0	5.69083	9.37319e-05	0.000538919	LP_RS10450	NC_999999999.1	2195770	2196075	-	306	protein_coding	DUF771 domain-containing protein && PF05595:Domain of unknown function (DUF771)	-	Unknown	5	10	13	0	0	0	2.01912	4.84021	5.05299	0	0	0
LP_RS10390	12.4145	9.19404	6.44785	0	0	0	5.68343	6.38669e-05	0.000382077	LP_RS10390	NC_999999999.1	2188529	2188840	-	312	protein_coding	Hypothetical protein	-	Unknown	13	8	7	0	0	0	5.14875	3.7977	2.66852	0	0	0
LP_RS05755	14.3244	8.04479	4.60561	0	0	0	5.62774	0.000159788	0.000877155	LP_RS05755	NC_999999999.1	1237834	1238700	+	867	protein_coding	Alpha/beta hydrolase	-	Metabolism	15	7	5	0	0	0	2.13789	1.19582	0.685927	0	0	0
LP_RS01000	7.63967	14.9403	4.60561	0	0	0	5.62736	0.000168384	0.000915471	LP_RS01000	NC_999999999.1	222214	223491	+	1278	protein_coding	PTS transporter subunit EIIC, Phosphotransferase system, EIIC	-	Sugar transport	8	13	5	0	0	0	0.773522	1.5066	0.465335	0	0	0
LP_RS06390	8.59463	6.89553	11.0535	0	0	0	5.60968	7.52943e-05	0.000440362	narJ	NC_999999999.1	1373363	1373935	+	573	protein_coding	Nitrate reductase molybdenum cofactor assembly chaperone	-	Redox signalling, respiration	9	6	12	0	0	0	1.94089	1.55089	2.49088	0	0	0
LP_RS16030	13.3694	10.3433	2.76337	0	0	0	5.59672	0.000331143	0.00169122	LP_RS16030	NC_999999999.1	1088344	1088469	-	126	protein_coding	Hypothetical protein	-	Unknown	14	9	3	0	0	0	13.73	10.5793	2.8319	0	0	0
LP_RS06345	10.5045	9.19404	6.44785	0	0	0	5.58038	8.66661e-05	0.000499985	LP_RS06345	NC_999999999.1	1363383	1363643	-	261	protein_coding	Hypothetical protein	-	Unknown	11	8	7	0	0	0	5.20794	4.53978	3.18995	0	0	0
LP_RS01030	7.63967	3.44777	14.7379	0	0	0	5.5746	0.000305047	0.00156578	LP_RS01030	NC_999999999.1	227878	228900	+	1023	protein_coding	Sugar kinase, pfkB family carbohydrate kinase	PfkB	Sugar metabolism	8	3	16	0	0	0	0.966335	0.434341	1.86025	0	0	0
LP_RS06300	7.63967	8.04479	10.1323	0	0	0	5.56627	8.15918e-05	0.000473121	LP_RS06300	NC_999999999.1	1355841	1357031	+	1191	protein_coding	NarK/NasA family nitrate transporter && PF07690:Major Facilitator Superfamily	MFS_1	Membrane transport	8	7	11	0	0	0	0.830026	0.870506	1.09852	0	0	0
LP_RS10455	4.77479	11.4926	9.21122	0	0	0	5.53908	0.000155157	0.000853114	LP_RS10455	NC_999999999.1	2196254	2196475	-	222	protein_coding	Helix-turn-helix transcriptional regulator	-	Base-specific DNA recognition	5	10	10	0	0	0	2.78311	6.67164	5.35765	0	0	0
LP_RS10380	15.2793	3.44777	6.44785	0	0	0	5.53509	0.000406896	0.00205443	LP_RS10380	NC_999999999.1	2187789	2187989	-	201	protein_coding	Hypothetical protein	-	Unknown	16	3	7	0	0	0	9.83643	2.2106	4.14218	0	0	0
LP_RS16110	5.72975	16.0896	3.68449	0	0	0	5.53362	0.000436549	0.00217188	LP_RS16110	NC_999999999.1	2818283	2818567	+	285	protein_coding	Glucosaminidase domain-containing protein	-	Metabolism	6	14	4	0	0	0	2.60148	7.2756	1.66933	0	0	0
LP_RS06400	0.954959	9.19404	14.7379	0	0	0	5.51152	0.00163434	0.00706796	LP_RS06400	NC_999999999.1	1374888	1375853	+	966	protein_coding	Hypothetical protein	-	Unknown	1	8	16	0	0	0	0.127919	1.22659	1.97002	0	0	0
LP_RS06325	7.63967	8.04479	8.2901	0	0	0	5.45738	0.000124264	0.000696782	LP_RS06325	NC_999999999.1	1360486	1360794	-	309	protein_coding	Hypothetical protein	-	Unknown	8	7	9	0	0	0	3.19923	3.35525	3.46426	0	0	0
LP_RS02775	7.63967	8.04479	8.2901	0	0	0	5.45738	0.000124264	0.000696782	LP_RS02775	NC_999999999.1	599200	600087	+	888	protein_coding	Recombinase RecT	-	DNA recombination	8	7	9	0	0	0	1.11324	1.16754	1.20547	0	0	0
LP_RS14145	2.86488	13.7911	7.36897	0	0	0	5.45035	0.00054236	0.00265137	LP_RS14145	NC_999999999.1	3004213	3004509	-	297	protein_coding	Hypothetical protein	-	Unknown	3	12	8	0	0	0	1.24818	5.98426	3.20376	0	0	0
LP_RS10325	4.77479	11.4926	7.36897	0	0	0	5.42829	0.000246482	0.00129251	LP_RS10325	NC_999999999.1	2178614	2178979	-	366	protein_coding	Phage gp6-like head-tail connector protein	-	Phage related protein	5	10	8	0	0	0	1.68812	4.04673	2.59978	0	0	0
LP_RS05110	1506.93	958.479	926.648	32.5321	33.7927	12.6906	5.42492	8.29756e-44	2.16885e-41	LP_RS05110	NC_999999999.1	1092407	1093180	+	774	protein_coding	Tyrosine protein phosphatase	-	Metabolism	1578	834	1006	30	37	13	251.93	159.592	154.591	5.35184	5.64112	2.11189
LP_RS08815	8.59463	6.89553	7.36897	0	0	0	5.39057	0.000175411	0.000946279	LP_RS08815	NC_999999999.1	1876410	1876497	+	88	protein_coding	tRNA-Ser	-	RNA metabolism	9	6	8	0	0	0	12.6379	10.0984	10.8127	0	0	0
LP_RS15595	286.488	385.001	255.151	5.42202	12.7864	3.9048	5.36369	5.20522e-35	6.80282e-33	LP_RS15595	NC_999999999.1	3329868	3330707	-	840	protein_coding	Conjugal transfer protein	-	Plasmid transfer	300	335	277	5	14	4	44.1322	59.0678	39.2218	0.82189	1.96677	0.598755
LP_RS06360	1.90992	10.3433	10.1323	0	0	0	5.35432	0.000989542	0.00463788	mobB	NC_999999999.1	1364703	1365200	-	498	protein_coding	Molybdopterin-guanine dinucleotide biosynthesis protein B	-	Metabolism	2	9	11	0	0	0	0.496265	2.67669	2.62718	0	0	0
LP_RS06775	5.72975	9.19404	7.36897	0	0	0	5.34746	0.000237693	0.00125222	LP_RS06775	NC_999999999.1	1448540	1448613	-	74	protein_coding	tRNA-Arg	-	RNA metabolism	6	8	8	0	0	0	10.0192	16.0119	12.8583	0	0	0
LP_RS10600	4.77479	8.04479	9.21122	0	0	0	5.33443	0.000300118	0.00154282	LP_RS10600	NC_999999999.1	2215534	2215788	-	255	protein_coding	Hypothetical protein	-	Unknown	5	7	10	0	0	0	2.42294	4.06578	4.6643	0	0	0
LP_RS15775	12.4145	5.74628	3.68449	0	0	0	5.32506	0.000628644	0.00305162	LP_RS15775	NC_999999999.1	2196117	2196257	-	141	protein_coding	Hypothetical protein	-	Unknown	13	5	4	0	0	0	11.393	5.25214	3.37418	0	0	0
LP_RS10320	0.954959	12.6418	8.2901	0	0	0	5.3189	0.00243773	0.00994405	LP_RS10320	NC_999999999.1	2178286	2178609	-	324	protein_coding	Hypothetical protein	-	Unknown	1	11	9	0	0	0	0.381389	5.02844	3.30388	0	0	0
LP_RS16115	3.81984	14.9403	2.76337	0	0	0	5.28748	0.00158482	0.00689527	LP_RS16115	NC_999999999.1	2818580	2818792	+	213	protein_coding	SH3 domain-containing protein	-	Regulation	4	13	3	0	0	0	2.32057	9.0396	1.67521	0	0	0
LP_RS15950	11.4595	8.04479	1.84224	0	0	0	5.28651	0.00131576	0.00592178	LP_RS15950	NC_999999999.1	2163035	2163183	-	149	protein_coding	LysM domain-containing protein	-	Cell wall protein	12	7	2	0	0	0	9.95195	6.95821	1.59651	0	0	0
LP_RS10360	6.68471	6.89553	7.36897	0	0	0	5.26326	0.000297317	0.00153306	LP_RS10360	NC_999999999.1	2185623	2185886	-	264	protein_coding	Hypothetical protein	-	Unknown	7	6	8	0	0	0	3.27648	3.36615	3.60423	0	0	0
LP_RS14140	1.90992	9.19404	9.21122	0	0	0	5.2144	0.00140196	0.00622728	LP_RS14140	NC_999999999.1	3003473	3003901	-	429	protein_coding	Hypothetical protein	-	Unknown	2	8	10	0	0	0	0.576084	2.76197	2.77249	0	0	0
LP_RS01595	7.63967	2.29851	10.1323	0	0	0	5.21195	0.0011489	0.00528991	LP_RS01595	NC_999999999.1	349902	350180	+	279	protein_coding	Hypothetical protein	-	Unknown	8	2	11	0	0	0	3.54323	1.06172	4.68938	0	0	0
LP_RS05175	5.72975	3.44777	7.36897	0	0	0	4.93085	0.00160173	0.00695997	LP_RS05175	NC_999999999.1	1106171	1107082	+	912	protein_coding	Glycosyltransferase family 2 protein	Glycos_transf_2	Metabolism	6	3	8	0	0	0	0.812961	0.487205	1.04333	0	0	0
LP_RS06355	5.72975	6.89553	3.68449	0	0	0	4.89494	0.00163491	0.00706796	moaC	NC_999999999.1	1364219	1364710	-	492	protein_coding	Cyclic pyranopterin monophosphate synthase MoaC	-	Metabolism	6	6	4	0	0	0	1.50695	1.80622	0.96699	0	0	0
LP_RS15160	6.68471	3.44777	5.52673	0	0	0	4.84986	0.00201875	0.00848972	LP_RS15160	NC_999999999.1	3233486	3234499	-	1014	protein_coding	PTS glucitol/sorbitol transporter subunit IIB, Sorbitol phosphotransferase enzyme II C-terminus	-	Sugar transport	7	3	6	0	0	0	0.853048	0.438196	0.703785	0	0	0
LP_RS02025	8.59463	2.29851	4.60561	0	0	0	4.83679	0.00352289	0.0135962	lysW	NC_999999999.1	431953	432123	+	171	protein_coding	Lysine biosynthesis protein LysW	-	Metabolism	9	2	5	0	0	0	6.50369	1.73229	3.47777	0	0	0
LP_RS02780	2.86488	8.04479	4.60561	0	0	0	4.81903	0.00287328	0.0114729	LP_RS02780	NC_999999999.1	600119	600871	+	753	protein_coding	PD-(D/E)XK nuclease-like domain-containing protein	-	Unknown	3	7	5	0	0	0	0.492311	1.37686	0.789772	0	0	0
LP_RS10465	3.81984	6.89553	4.60561	0	0	0	4.80383	0.00225564	0.00930179	LP_RS10465	NC_999999999.1	2196984	2197397	+	414	protein_coding	ImmA/IrrE family metallo-endopeptidase	DUF955	Protein processing	4	6	5	0	0	0	1.19391	2.14653	1.43647	0	0	0
LP_RS14135	9.54959	3.44777	1.84224	0	0	0	4.76803	0.00630957	0.0225921	LP_RS14135	NC_999999999.1	3003259	3003480	-	222	protein_coding	Hypothetical protein	-	Unknown	10	3	2	0	0	0	5.56622	2.00149	1.07153	0	0	0
LP_RS06370	1.90992	4.59702	8.2901	0	0	0	4.7642	0.00497403	0.0184021	LP_RS06370	NC_999999999.1	1366414	1366881	-	468	protein_coding	MogA/MoaB family molybdenum cofactor biosynthesis protein	-	Metabolism	2	4	9	0	0	0	0.528077	1.2659	2.2873	0	0	0
LP_RS01025	3.81984	6.89553	3.68449	0	0	0	4.71231	0.00331701	0.0129853	LP_RS01025	NC_999999999.1	227130	227864	+	735	protein_coding	KDGP aldolase	-	Sugar metabolism	4	6	4	0	0	0	0.67249	1.20906	0.647291	0	0	0
LP_RS16060	1.90992	10.3433	1.84224	0	0	0	4.67423	0.0111572	0.0368796	LP_RS16060	NC_999999999.1	2194579	2194707	-	129	protein_coding	Hypothetical protein	-	Unknown	2	9	2	0	0	0	1.91582	10.3333	1.84403	0	0	0
LP_RS06405	3.81984	3.44777	6.44785	0	0	0	4.65805	0.0040516	0.0153997	LP_RS06405	NC_999999999.1	1375868	1376278	+	411	protein_coding	Hypothetical protein	-	Unknown	4	3	7	0	0	0	1.20263	1.0811	2.02574	0	0	0
LP_RS15605	523.317	571.18	389.634	21.6881	22.8329	21.4764	4.48905	6.38368e-55	3.61529e-52	LP_RS15605	NC_999999999.1	3331120	3332631	-	1512	protein_coding	Type IV secretory system conjugative DNA transfer family protein	-	Plasmid transfer	548	497	423	20	25	22	44.786	48.6844	33.2748	1.82642	1.95116	1.82953
LP_RS15180	1.90992	4.59702	5.52673	0	0	0	4.46152	0.00922012	0.0312581	LP_RS15180	NC_999999999.1	3237463	3238266	-	804	protein_coding	SDR family oxidoreductase	adh_short	Metabolism	2	4	6	0	0	0	0.307388	0.736868	0.88761	0	0	0
LP_RS16055	3.81984	4.59702	2.76337	0	0	0	4.35092	0.00973466	0.0325895	LP_RS16055	NC_999999999.1	2194315	2194446	-	132	protein_coding	Hypothetical protein	-	Unknown	4	4	3	0	0	0	3.74455	4.48819	2.70318	0	0	0
LP_RS08620	2.86488	26.4329	11.0535	0	0	1.9524	4.34899	0.00270833	0.0109569	LP_RS08620	NC_999999999.1	1834200	1835297	-	1098	protein_coding	Prephenate dehydrogenase	-	Metabolism	3	23	12	0	0	2	0.337623	3.10249	1.29989	0	0	0.229032
LP_RS10535	5.72975	8.04479	7.36897	0	0	0.976199	4.31101	0.00241397	0.00985897	LP_RS10535	NC_999999999.1	2205183	2205554	-	372	protein_coding	Hypothetical protein	-	Unknown	6	7	8	0	0	1	1.99307	2.78702	2.55784	0	0	0.338007
LP_RS04020	202.451	104.582	326.077	11.9284	11.8731	8.78579	4.28274	3.34907e-17	6.89706e-16	LP_RS04020	NC_999999999.1	864045	864377	+	333	protein_coding	PTS lactose/cellobiose transporter subunit IIA, PTS system, Lactose/Cellobiose specific IIA subunit	-	Sugar transport	212	91	354	11	13	9	78.6693	40.4746	126.44	4.56112	4.60685	3.39834
LP_RS09080	1081.97	1137.76	1202.06	68.3175	51.1457	57.5958	4.27862	2.60112e-113	2.9462e-110	LP_RS09080	NC_999999999.1	1934324	1935676	-	1353	protein_coding	Glycosyltransferase exosortase G system	-	Cell wall protein attachment	1133	990	1305	63	56	59	103.477	108.373	114.72	6.42933	4.88422	5.48306
LP_RS06285	2.86488	4.59702	2.76337	0	0	0	4.22001	0.0145663	0.046057	LP_RS06285	NC_999999999.1	1354145	1354546	+	402	protein_coding	Molybdenum cofactor biosynthesis protein MoaE	-	Metabolism	3	4	3	0	0	0	0.922165	1.47374	0.88761	0	0	0
LP_RS15630	161.388	212.612	164.881	7.59083	10.0465	12.6906	4.14047	4.37239e-31	3.62376e-29	LP_RS15630	NC_999999999.1	3335246	3336664	-	1419	protein_coding	Type VII secretion protein EssB/YukC	-	Membrane transport	169	185	179	7	11	13	14.7169	19.3097	15.0037	0.681144	0.914777	1.15194
LP_RS15585	390.578	404.538	328.84	22.7725	31.0528	16.5954	3.98936	4.08846e-45	1.15772e-42	topB	NC_999999999.1	3327301	3329436	-	2136	protein_coding	Type IA DNA topoisomerase	Topoisom_bac	DNA replication	409	352	357	21	34	17	23.6611	24.4077	19.879	1.3575	1.87838	1.00073
LP_RS15650	1271.05	1234.3	910.068	57.4734	66.6721	95.6675	3.95559	9.09245e-49	3.08961e-46	LP_RS15650	NC_999999999.1	3339698	3340033	-	336	protein_coding	CagC family type IV secretion system protein	-	Membrane transport	1331	1074	988	53	73	98	489.499	473.424	349.739	21.7801	25.6383	36.6737
LP_RS13240	44.8831	112.627	67.2419	1.0844	5.4799	7.80959	3.94024	3.56786e-10	3.97495e-09	LP_RS13240	NC_999999999.1	2817458	2818264	+	807	protein_coding	Cell wall hydrolase/muramidase	-	Cell wall structure	47	98	73	1	6	8	7.19677	17.9861	10.7591	0.1711	0.87737	1.24648
LP_RS06125	468.885	404.538	368.449	33.6165	27.3995	22.4526	3.90124	1.03909e-51	5.04404e-49	LP_RS06125	NC_999999999.1	1319554	1320195	+	642	protein_coding	Crp/Fnr family transcriptional regulator	cNMP_binding	Base-specific DNA recognition	491	352	400	31	30	23	94.5061	81.2069	74.1057	6.6673	5.51431	4.50465
LP_RS11615	120.325	106.881	84.7432	11.9284	3.65326	7.80959	3.7653	9.41673e-18	2.06439e-16	LP_RS11615	NC_999999999.1	2445162	2445488	+	327	protein_coding	Hypothetical protein	-	Unknown	126	93	92	11	4	8	47.6142	42.1231	33.4632	4.64481	1.4435	3.07617
LP_RS04025	185.262	103.433	285.548	13.0128	16.4397	13.6668	3.73396	5.99619e-16	1.08378e-14	LP_RS04025	NC_999999999.1	864484	865056	+	573	protein_coding	Hypothetical protein	-	Unknown	194	90	310	12	18	14	41.837	23.2634	64.3478	2.89168	3.707	3.07215
LP_RS00515	77.3517	106.881	75.532	5.42202	9.13316	7.80959	3.51952	9.6359e-17	1.88747e-15	LP_RS00515	NC_999999999.1	114365	114838	+	474	protein_coding	MarR family transcriptional regulator	-	Base-specific DNA recognition	81	93	82	5	10	8	21.1164	29.0596	20.5761	1.45651	2.48958	2.12217
LP_RS13090	28.6488	44.821	23.028	3.25321	1.82663	3.9048	3.42937	2.14414e-07	1.82601e-06	LP_RS13090	NC_999999999.1	2771288	2772124	+	837	protein_coding	SDR family NAD(P)-dependent oxidoreductase	adh_short	Redox signalling, respiration	30	39	25	3	2	4	4.42904	6.9012	3.55256	0.494902	0.281974	0.600901
LP_RS05625	57.2975	91.9404	93.9544	11.9284	4.56658	6.83339	3.40462	5.47124e-13	7.87766e-12	LP_RS05625	NC_999999999.1	1208142	1208339	+	198	protein_coding	Hypothetical protein	-	Unknown	60	80	102	11	5	7	37.4455	59.8426	61.272	7.67097	2.97996	4.4453
LP_RS00810	57.2975	165.493	108.692	9.75964	12.7864	8.78579	3.39599	2.43341e-11	3.01779e-10	LP_RS00810	NC_999999999.1	185073	186734	-	1662	protein_coding	Peptide ABC transporter substrate-binding protein	-	Membrane transport	60	144	118	9	14	9	4.46101	12.8327	8.44458	0.747712	0.994036	0.680895
Novel00270	36.2884	60.9105	37.766	10.844	1.82663	0.976199	3.34461	5.19939e-06	3.71167e-05	-	NC_999999999.1	3339941	3340079	+	139	-	Cag pathogenicity island, type IV secretory system	-	Membrane transport	38	53	41	10	2	1	33.7818	56.4737	35.0829	9.93364	1.69793	0.904594
LP_RS11810	355.245	276.971	259.756	24.9413	29.2261	36.1194	3.30109	2.24326e-33	2.62848e-31	LP_RS11810	NC_999999999.1	2485125	2488244	-	3120	protein_coding	Bacterial Ig-like domain-containing protein	-	Unknown	372	241	282	23	32	37	14.7334	11.4406	10.7503	1.01788	1.21032	1.49113
LP_RS10575	38.1984	52.8657	43.2927	3.25321	7.30653	2.9286	3.28851	6.94687e-10	7.56585e-09	LP_RS10575	NC_999999999.1	2212186	2212524	-	339	protein_coding	Phage head-tail joining protein	-	Phage related protein	40	46	47	3	8	3	14.5805	20.0976	16.4902	1.22193	2.78481	1.11273
LP_RS04675	50.6128	73.5523	31.3181	0	12.7864	2.9286	3.27518	0.000115992	0.000655807	LP_RS04675	NC_999999999.1	993790	994815	-	1026	protein_coding	AraC family transcriptional regulator	Cupin_2	Base-specific DNA recognition	53	64	34	0	14	3	6.38325	9.23885	3.94147	0	1.61022	0.367657
Novel00269	21.0091	44.821	41.4505	6.50642	5.4799	0	3.16975	1.67574e-05	0.000110782	-	NC_999999999.1	3339791	3339889	+	99	-	Cag pathogenicity island, type IV secretory system	-	Membrane transport	22	39	45	6	6	0	27.46	58.3465	54.0635	8.36834	7.15189	0
LP_RS13095	26.7388	11.4926	23.028	6.50642	0.913316	0	3.10172	0.00111626	0.00516061	LP_RS13095	NC_999999999.1	2772135	2772515	+	381	protein_coding	MerR family transcriptional regulator	-	Base-specific DNA recognition	28	10	25	6	1	0	9.08127	3.88741	7.80444	2.17445	0.309728	0
LP_RS04015	242.56	180.433	207.252	22.7725	27.3995	27.3336	3.02089	8.24965e-29	5.00577e-27	LP_RS04015	NC_999999999.1	862674	863684	+	1011	protein_coding	DUF4767 domain-containing protein && PF15983:Domain of unknown function (DUF4767)	-	Unknown	254	157	225	21	30	28	31.0453	23.0003	26.4703	2.86808	3.50167	3.48237
LP_RS08090	1294.92	817.121	1768.55	178.927	147.957	158.144	3.00126	2.36123e-21	6.79954e-20	LP_RS08090	NC_999999999.1	1725553	1726758	+	1206	protein_coding	O-antigen ligase family protein && PF13425:O-antigen ligase like membrane protein	-	Membrane protein	1356	711	1920	165	162	162	138.94	87.3188	189.357	18.8912	15.8516	16.8903
LP_RS10570	47.7479	43.6717	40.5294	4.33762	8.21985	3.9048	2.98365	9.18563e-10	9.90881e-09	LP_RS10570	NC_999999999.1	2211804	2212193	-	390	protein_coding	HNH endonuclease && PF01844:HNH endonuclease	HNH	DNA modification	50	38	44	4	9	4	15.8423	14.4313	13.4188	1.41618	2.72322	1.28963
Novel00095	524.272	694.15	937.702	73.7395	94.0716	105.43	2.97862	2.99304e-24	1.15572e-22	-	NC_999999999.1	1316924	1318164	-	1241	-	PF00885:6,7-dimethyl-8-ribityllumazine synthase|PF00925:GTP cyclohydrolase II	GTP_cyclohydro2	Metabolism	549	604	1018	68	103	108	54.6656	72.086	97.567	7.56589	9.79423	10.9426
LP_RS11140	6622.64	3983.32	4348.62	1019.34	381.766	644.291	2.87067	2.93428e-13	4.31631e-12	spxB	NC_999999999.1	2341564	2343321	-	1758	protein_coding	pyruvate oxidase && PF02775:Thiamine pyrophosphate enzyme, C-terminal TPP binding domain|PF00205:Thiamine pyrophosphate enzyme, central domain|PF02776:Thiamine pyrophosphate enzyme, N-terminal TPP binding domain	TPP_enzyme_N	Metabolism	6935	3466	4721	940	418	660	487.462	292.008	319.405	73.8299	28.0584	47.2056
Novel00196	229.19	145.955	280.021	58.5578	18.2663	21.4764	2.74643	2.56878e-08	2.42465e-07	-	NC_999999999.1	2341696	2342309	+	614	-	PF02775:Thiamine pyrophosphate enzyme, C-terminal TPP binding domain	-	Metabolism	240	127	304	54	20	22	48.301	30.6352	58.8887	12.1436	3.84385	4.50529
Novel00268	402.038	375.807	507.538	70.4863	63.9321	58.572	2.73852	7.69507e-34	9.33852e-32	-	NC_999999999.1	3313338	3314238	+	901	-	-	-	Unknown	421	327	551	65	70	60	57.7392	53.7537	72.7367	9.9612	9.16808	8.37327
LP_RS12850	6.68471	9.19404	10.1323	1.0844	0.913316	1.9524	2.7193	0.00519211	0.0190321	LP_RS12850	NC_999999999.1	2718549	2718818	-	270	protein_coding	Cupredoxin domain-containing protein	-	Redox signalling, respiration	7	8	11	1	1	2	3.20367	4.38846	4.84569	0.511398	0.43706	0.931397
Novel00247	443.101	1349.23	2613.22	287.367	221.936	184.502	2.66704	1.8439e-06	1.39235e-05	-	NC_999999999.1	2953296	2954339	-	1044	-	Aldo/keto reductase family	Aldo_ket_red	Metabolism	464	1174	2837	265	243	189	54.92	166.553	323.211	35.0484	27.467	22.763
LP_RS08010	2616.59	4818.83	3638.43	575.819	501.411	701.887	2.63788	9.65159e-21	2.64485e-19	LP_RS08010	NC_999999999.1	1705193	1705777	-	585	protein_coding	Gx transporter family protein	-	Unknown	2740	4193	3950	531	549	719	578.773	1061.58	803.097	125.332	110.744	154.54
LP_RS08570	12496.6	8367.73	9846.79	1802.28	1467.7	1687.85	2.63118	7.12139e-36	1.05211e-33	LP_RS08570	NC_999999999.1	1822368	1823543	-	1176	protein_coding	Serine hydrolase, Beta-lactamase	Beta-lactamase	Cell wall structure	13086	7281	10690	1662	1607	1729	1375.03	917	1081.18	195.14	161.255	184.866
LP_RS03470	713.354	618.299	724.923	157.239	74.8919	114.215	2.5741	1.86798e-18	4.31796e-17	LP_RS03470	NC_999999999.1	736644	743063	+	6420	protein_coding	Bacterial Ig-like domain-containing protein	-	Unknown	747	538	787	145	82	117	14.378	12.4117	14.5803	3.11857	1.50724	2.2915
LP_RS01110	131.784	124.12	137.247	22.7725	18.2663	25.3812	2.5709	1.24288e-20	3.37865e-19	LP_RS01110	NC_999999999.1	247890	248453	+	564	protein_coding	UbiX family flavin prenyltransferase	Flavoprotein	Metabolism	138	108	149	21	20	26	30.2352	28.3616	31.422	5.14118	4.18462	5.79646
LP_RS04220	134.649	150.552	110.535	26.0257	17.353	24.405	2.55091	5.52924e-17	1.11174e-15	LP_RS04220	NC_999999999.1	911786	912112	-	327	protein_coding	AzlD domain-containing protein, Branched-chain amino acid transport protein (AzlD)	-	Membrane transport	141	131	120	24	19	25	53.2825	59.3347	43.6476	10.1341	6.85663	9.61304
LP_RS05605	341.875	334.433	329.762	59.6422	52.9723	59.5482	2.54923	1.031e-41	2.50238e-39	LP_RS05605	NC_999999999.1	1193143	1203279	+	10137	protein_coding	Family serine-rich repeat glycoprotein adhesin	-	Cell wall protein	358	291	358	55	58	61	4.36402	4.25176	4.2005	0.749163	0.675186	0.756639
LP_RS09075	1002.71	1010.2	946.913	208.206	128.778	181.573	2.5157	2.79223e-30	2.06261e-28	LP_RS09075	NC_999999999.1	1932633	1934222	-	1590	protein_coding	membrane protein , family XrtG-associated glycosyltransferase	-	Cell wall structure/metabolism	1050	879	1028	192	141	186	81.6029	81.8799	76.8994	16.6735	10.4647	14.709
LP_RS04225	244.469	227.553	216.464	28.1945	45.6658	46.8576	2.50343	1.02504e-22	3.38163e-21	LP_RS04225	NC_999999999.1	912109	912810	-	702	protein_coding	AzlC family ABC transporter permease	-	Membrane transport	256	198	235	26	50	48	45.0626	41.7747	39.816	5.11398	8.405	8.59751
LP_RS01590	77.3517	79.2986	43.2927	10.844	10.0465	15.6192	2.44986	1.73186e-08	1.65771e-07	LP_RS01590	NC_999999999.1	349537	349800	+	264	protein_coding	Hypothetical protein	-	Unknown	81	69	47	10	11	16	37.9136	38.7107	21.1749	5.23021	4.91693	7.62052
LP_RS08820	49.6579	28.7314	38.6871	7.59083	10.0465	3.9048	2.44125	1.87682e-06	1.41407e-05	LP_RS08820	NC_999999999.1	1876941	1877147	-	207	protein_coding	Hypothetical protein	-	Unknown	52	25	42	7	11	4	31.0418	17.8877	24.1327	4.66929	6.27086	2.42973
LP_RS08630	46.793	163.194	103.166	6.50642	17.353	34.167	2.42534	0.000175443	0.000946279	LP_RS08630	NC_999999999.1	1836612	1837139	-	528	protein_coding	Amino acid biosynthesis protein	-	Metabolism	49	142	112	6	19	35	11.4677	39.8327	25.2296	1.56906	4.24644	8.33494
LP_RS05835	5.72975	8.04479	7.36897	1.0844	0.913316	1.9524	2.41709	0.0159251	0.0493736	LP_RS05835	NC_999999999.1	1252315	1252387	-	73	protein_coding	tRNA-His	-	RNA metabolism	6	7	8	1	1	2	10.1564	14.2024	13.0345	1.89147	1.61652	3.44489
LP_RS01535	34.3785	19.5373	42.3716	2.16881	13.6997	1.9524	2.41329	0.0018306	0.00776578	LP_RS01535	NC_999999999.1	333828	334274	-	447	protein_coding	Ribonuclease H	-	RNA metabolism	36	17	46	2	15	2	9.95195	5.63283	12.2399	0.617797	3.95994	0.562589
LP_RS00965	243.515	143.657	187.909	27.1101	48.4058	32.2146	2.41121	1.62134e-12	2.23851e-11	LP_RS00965	NC_999999999.1	215900	216226	-	327	protein_coding	Hypothetical protein	-	Unknown	255	125	204	25	53	33	96.362	56.6171	74.2009	10.5564	19.1264	12.6892
Novel00124	102.181	234.448	253.308	48.7982	23.7462	39.048	2.40657	6.85651e-08	6.19639e-07	-	NC_999999999.1	1705281	1705978	+	698	-	ECF transporter, substrate-specific component	-	Membrane transport	107	204	275	45	26	40	18.9427	43.2873	46.8602	8.90185	4.39565	7.20565
LP_RS03620	160.433	71.2538	93.9544	19.5193	21.9196	21.4764	2.3728	6.55298e-09	6.62709e-08	LP_RS03620	NC_999999999.1	774111	774893	+	783	protein_coding	Hypothetical protein	-	Unknown	168	62	102	18	24	22	26.5131	11.7278	15.4941	3.1742	3.61705	3.53288
LP_RS14580	57.2975	68.9553	60.794	14.0973	6.39321	16.5954	2.34466	8.07654e-09	8.07179e-08	LP_RS14580	NC_999999999.1	3102983	3103351	+	369	protein_coding	Pyridoxamine 5'-phosphate oxidase family protein	-	Metabolism	60	60	66	13	7	17	20.0927	24.083	21.2738	4.86452	2.2386	5.79283
Novel00036	1033.27	2554.79	2943.91	485.813	339.754	476.385	2.32705	7.48298e-09	7.54515e-08	-	NC_999999999.1	533411	536508	-	3098	-	PTS system sorbose subfamily IIB/IIC component, PTS system mannose/fructose/sorbose family IID component	PTSIIB_sorb	Sugar transport	1082	2223	3196	448	372	488	43.1578	106.278	122.702	19.9673	14.1699	19.8065
LP_RS10545	14.3244	24.1344	15.6591	2.16881	4.56658	3.9048	2.31888	0.000429037	0.00214708	LP_RS10545	NC_999999999.1	2206069	2207596	-	1528	protein_coding	Phage capsid family	-	Phage related protein	15	21	17	2	5	4	1.21306	2.03555	1.32328	0.18073	0.386146	0.329158
LP_RS03180	541.462	1400.94	2534.01	194.108	161.657	548.624	2.30731	0.000214191	0.00113722	LP_RS03180	NC_999999999.1	670691	671593	+	903	protein_coding	Phosphate ABC transporter substrate-binding protein	-	Membrane transport	567	1219	2751	179	177	562	77.5905	199.941	362.351	27.3709	23.1308	78.2559
LP_RS04780	7442.95	8996.37	3882.53	1585.4	1007.39	1580.47	2.28385	2.15817e-10	2.47752e-09	LP_RS04780	NC_999999999.1	1016817	1017788	+	972	protein_coding	AEC family transporter	-	Membrane transport	7794	7828	4215	1462	1103	1619	990.849	1192.81	515.773	207.685	133.91	209.435
LP_RS03615	664.651	653.926	556.358	143.141	132.431	119.096	2.24889	2.00228e-36	3.40187e-34	glpK	NC_999999999.1	772280	773806	-	1527	protein_coding	Glycerol kinase GlpK	FGGY_N	Metabolism	696	569	604	132	145	122	56.3227	55.1898	47.0462	11.936	11.2056	10.0459
LP_RS08625	46.793	181.582	109.613	10.844	35.6193	24.405	2.24497	0.000171231	0.000929461	aroA	NC_999999999.1	1835300	1836598	-	1299	protein_coding	3-phosphoshikimate 1-carboxyvinyltransferase	EPSP_synthase	Metabolism	49	158	119	10	39	25	4.66123	18.015	10.8959	1.06295	3.54291	2.41991
Novel00070	424.957	586.12	340.815	156.154	66.6721	76.1435	2.17968	3.05862e-08	2.84745e-07	-	NC_999999999.1	1015953	1018235	-	2283	-	Membrane transport protein, Malic enzyme, NAD binding domain	Malic_M	Membrane transport	445	510	370	144	73	78	24.0862	33.0864	19.2763	8.70923	3.7733	4.29593
LP_RS12530	253.064	299.956	277.258	59.6422	56.6256	69.3101	2.16081	1.3539e-25	5.54283e-24	LP_RS12530	NC_999999999.1	2651585	2652367	-	783	protein_coding	WxL domain surface cell wall-binding	-	Cell wall protein	265	261	301	55	62	71	41.8213	49.3701	45.7227	9.69893	9.34404	11.4016
LP_RS05225	2875.38	2180.14	1832.11	323.152	617.402	612.077	2.14865	2.28697e-11	2.84657e-10	LP_RS05225	NC_999999999.1	1116988	1120020	+	3033	protein_coding	MucBP domain-containing protein	-	Cell wall protein	3011	1897	1989	298	676	627	122.674	92.6361	77.9991	13.5665	26.3014	25.9934
LP_RS00875	2753.15	2558.24	2799.29	525.936	757.139	593.529	2.1109	7.94854e-29	4.91075e-27	LP_RS00875	NC_999999999.1	196433	197953	+	1521	protein_coding	ATP-binding cassette domain-containing protein	ABC_tran	Membrane transport	2883	2226	3039	485	829	608	234.223	216.761	237.645	44.0287	64.3177	50.2624
LP_RS15390	298.902	380.404	361.08	67.2331	71.2387	103.477	2.10252	3.1351e-17	6.53562e-16	LP_RS15390	NC_999999999.1	3290690	3291112	-	423	protein_coding	Helix-turn-helix domain-containing protein	-	Base-specific DNA recognition	313	331	392	62	78	106	91.436	115.897	110.223	20.2383	21.76	31.5089
LP_RS11930	668.471	652.777	817.956	165.914	165.31	170.835	2.09185	8.15879e-33	8.94308e-31	LP_RS11930	NC_999999999.1	2515975	2517042	+	1068	protein_coding	ABC transporter permease, MacB-like periplasmic core domain	-	Membrane transport	700	568	888	153	181	175	80.9916	78.7703	98.8937	19.7808	19.9992	20.6032
LP_RS12525	23.874	12.6418	9.21122	3.25321	5.4799	1.9524	2.08775	0.0055239	0.0201181	LP_RS12525	NC_999999999.1	2650468	2651511	-	1044	protein_coding	DUF916 and DUF3324 domain-containing protein	-	Unknown	25	11	10	3	6	2	2.95905	1.56055	1.13927	0.396775	0.678197	0.240878
LP_RS05230	471.75	483.837	334.367	49.8826	149.784	103.477	2.08559	2.28847e-07	1.92481e-06	LP_RS05230	NC_999999999.1	1120032	1120472	+	441	protein_coding	MarR family transcriptional regulator	MarR	Base-specific DNA recognition	494	421	363	46	164	106	138.421	141.393	97.9028	14.4026	43.8844	30.2229
LP_RS04775	9506.62	10507.6	4359.67	2281.59	1330.7	2152.52	2.08005	6.0714e-08	5.531e-07	LP_RS04775	NC_999999999.1	1015132	1016775	+	1644	protein_coding	NAD-dependent malic enzyme	Malic_M	Redox signalling, respiration	9955	9143	4733	2104	1457	2205	748.261	823.706	342.422	176.712	104.583	168.646
LP_RS12550	12.4145	26.4329	18.4224	2.16881	6.39321	4.881	2.06067	0.00163979	0.00707375	LP_RS12550	NC_999999999.1	2655127	2656089	-	963	protein_coding	Branched-chain amino acid ABC transporter permease	BPD_transp_2	Membrane transport	13	23	20	2	7	5	1.66813	3.53742	2.47019	0.286765	0.857781	0.652848
LP_RS08635	106	505.672	360.159	33.6165	52.059	149.358	2.0466	0.00234851	0.00963061	aroC	NC_999999999.1	1837148	1838317	-	1170	protein_coding	Chorismate synthase	-	Metabolism	111	440	391	31	57	153	11.7233	55.6996	39.7482	3.65846	5.74902	16.4427
LP_RS12235	1137.36	1704.35	770.979	172.42	314.181	389.503	2.04289	3.64296e-07	2.99729e-06	LP_RS12235	NC_999999999.1	2577717	2581031	-	3315	protein_coding	YhgE/Pip family protein, ABC-2 family transporter protein	-	Membrane transport	1191	1483	837	159	344	399	44.3958	66.2587	30.0309	6.62272	12.2456	15.1341
LP_RS08735	505.173	393.045	364.764	124.706	90.4183	97.6199	2.0171	2.23577e-17	4.74821e-16	LP_RS08735	NC_999999999.1	1861480	1862238	-	759	protein_coding	tRNA1(Val) (adenine(37)-N6)-methyltransferase	-	Metabolism	529	342	396	115	99	100	86.1246	66.7375	62.0555	20.9208	15.3921	16.5663
LP_RS05670	12.4145	49.418	97.6389	8.67523	15.5264	16.5954	1.96369	0.00664391	0.0235711	LP_RS05670	NC_999999999.1	1218924	1220024	+	1101	protein_coding	ABC transporter ATP-binding protein	ABC_tran	Membrane transport	13	43	106	8	17	17	1.45905	5.78451	11.4511	1.00329	1.82208	1.94147
Novel00264	183.352	1795.14	1109.03	251.582	231.982	321.17	1.93966	0.00292121	0.0116369	-	NC_999999999.1	3282680	3285231	+	2552	-	Iron-containing alcohol dehydrogenase	Aldedh	Metabolism	192	1562	1204	232	254	329	9.29681	90.6538	56.1142	12.5525	11.7451	16.21
LP_RS01310	33.4236	49.418	45.135	7.59083	13.6997	12.6906	1.89731	7.49367e-06	5.20726e-05	LP_RS01310	NC_999999999.1	290334	290603	+	270	protein_coding	Hypothetical protein	-	Unknown	35	43	49	7	15	13	16.0183	23.588	21.5854	3.57979	6.5559	6.05408
LP_RS03335	279.803	222.956	268.968	74.8239	74.8919	59.5482	1.88498	8.33202e-18	1.83845e-16	LP_RS03335	NC_999999999.1	703075	704271	+	1197	protein_coding	Tetracycline resistance MFS efflux pump, Major Facilitator Superfamily	MFS_1	Membrane transport	293	194	292	69	82	61	30.2473	24.0045	29.0145	7.95936	8.08397	6.40773
LP_RS13750	254.019	206.866	340.815	80.2459	65.7588	72.2387	1.88108	3.67839e-12	4.99967e-11	LP_RS13750	NC_999999999.1	2924930	2925310	-	381	protein_coding	Multidrug efflux SMR transporter	-	Membrane transport	266	180	370	74	72	74	86.272	69.9734	115.506	26.8182	22.3004	24.4217
LP_RS03640	1596.69	532.105	1466.43	451.112	293.175	232.335	1.881	3.26122e-05	0.000207521	LP_RS03640	NC_999999999.1	776388	776900	-	513	protein_coding	VanZ family protein	-	Unknown	1672	463	1592	416	321	238	402.747	133.675	369.107	111.969	73.8402	58.3348
LP_RS01235	12.4145	12.6418	14.7379	4.33762	4.56658	1.9524	1.87695	0.00522698	0.0191187	LP_RS01235	NC_999999999.1	274259	275737	+	1479	protein_coding	ABC transporter permease, FtsX-like permease family	-	Membrane transport	13	11	16	4	5	2	1.08615	1.10156	1.2867	0.373435	0.398939	0.170032
Novel00177	31.5136	25.2836	42.3716	17.3505	6.39321	3.9048	1.86655	0.00179231	0.00764151	-	NC_999999999.1	2098611	2098798	+	188	-	tRNA synthetases class I (I, L, M and V)	-	Metabolism	33	22	46	16	7	4	21.6905	17.3321	29.1023	11.7513	4.39385	2.67529
LP_RS15940	11.4595	13.7911	16.5802	3.25321	4.56658	3.9048	1.82757	0.004628	0.0172813	LP_RS15940	NC_999999999.1	1815428	1815586	+	159	protein_coding	Transposase family protein	-	DNA modification	12	12	18	3	5	4	9.32605	11.1781	13.4649	2.60524	3.71089	3.16323
LP_RS06145	16.2343	22.9851	23.028	3.25321	6.39321	7.80959	1.81723	0.00120186	0.00550395	LP_RS06145	NC_999999999.1	1326012	1326383	-	372	protein_coding	LPXTG cell wall anchor domain-containing protein	-	Cell wall protein	17	20	25	3	7	8	5.64702	7.96292	7.99326	1.11353	2.22055	2.70405
LP_RS13960	27.6938	52.8657	54.3462	15.1817	9.13316	14.643	1.79738	0.000101878	0.000581816	LP_RS13960	NC_999999999.1	2972646	2974028	-	1383	protein_coding	Amino acid permease	AA_permease	Membrane transport	29	46	59	14	10	15	2.59113	4.9263	5.07407	1.39775	0.853263	1.36376
LP_RS10595	27.6938	24.1344	16.5802	4.33762	5.4799	9.76199	1.79591	0.0012814	0.00582114	LP_RS10595	NC_999999999.1	2214737	2215537	-	801	protein_coding	Bifunctional DNA primase/polymerase	-	DNA replication	29	21	18	4	6	10	4.47382	3.88304	2.6728	0.689526	0.883942	1.56977
LP_RS01575	199.586	134.463	152.906	50.967	49.3191	41.0004	1.78814	3.76802e-11	4.62228e-10	LP_RS01575	NC_999999999.1	347267	349054	+	1788	protein_coding	Pre-toxin TG domain-containing protein	-	Regulation	209	117	166	47	54	42	14.4442	9.69179	11.0425	3.62956	3.56395	2.95359
LP_RS05675	14.3244	20.6866	47.8983	4.33762	8.21985	11.7144	1.76873	0.00793851	0.0273858	LP_RS05675	NC_999999999.1	1219999	1220964	+	966	protein_coding	Sugar ABC transporter permease	BPD_transp_1	Sugar transport	15	18	52	4	9	12	1.91879	2.75982	6.40255	0.57175	1.09944	1.56197
LP_RS13575	349.515	339.03	397.003	79.1615	124.211	115.192	1.76528	2.85132e-14	4.63578e-13	LP_RS13575	NC_999999999.1	2884581	2885405	-	825	protein_coding	Cof-type HAD-IIB family hydrolase, haloacid dehalogenase-like hydrolase	Hydrolase_3	Metabolism	366	295	431	73	136	118	54.8202	52.9607	62.137	12.2178	19.4531	17.9844
LP_RS12865	395.353	345.926	360.159	133.382	97.7248	94.6913	1.76167	7.0396e-17	1.39886e-15	LP_RS12865	NC_999999999.1	2723819	2724580	-	762	protein_coding	AraC family transcriptional regulator	-	Base-specific DNA recognition	414	301	391	123	107	97	67.1365	58.5055	61.0308	22.2881	16.5704	16.0061
LP_RS10755	1143.09	1167.64	959.809	356.769	316.921	310.431	1.73302	1.68038e-26	7.41551e-25	LP_RS10755	NC_999999999.1	2251205	2252395	+	1191	protein_coding	GGDEF domain-containing protein, Diguanylate cyclase, GGDEF domain	GGDEF	Regulation	1197	1016	1042	329	347	318	124.193	126.348	104.06	38.1423	34.3813	33.5725
LP_RS12560	23.874	29.8806	30.397	3.25321	8.21985	13.6668	1.72797	0.00138552	0.00617038	LP_RS12560	NC_999999999.1	2657015	2658208	-	1194	protein_coding	ABC transporter substrate-binding protein	-	Membrane transport	25	26	33	3	9	14	2.58731	3.22518	3.28728	0.346928	0.889494	1.47432
LP_RS06150	67.8021	93.0897	120.667	16.2661	42.9259	27.3336	1.6938	7.67463e-05	0.000448082	LP_RS06150	NC_999999999.1	1326443	1327489	-	1047	protein_coding	DUF916 and DUF3324 domain-containing protein	-	Unknown	71	81	131	15	47	28	8.37963	11.4584	14.8817	1.97819	5.29732	3.36264
LP_RS00435	3251.63	1173.39	6791.43	1484.55	1009.21	990.842	1.68671	0.00233332	0.0095872	larE	NC_999999999.1	97070	97900	+	831	protein_coding	ATP-dependent sacrificial sulfur transferase LarE	NAD_synthase	Metabolism	3405	1021	7373	1369	1105	1015	506.325	181.974	1055.29	227.471	156.916	153.58
LP_RS03845	487.029	309.15	298.443	112.778	108.685	123.977	1.66465	6.21818e-10	6.81592e-09	LP_RS03845	NC_999999999.1	823824	824582	-	759	protein_coding	Sulfite exporter TauE/SafE family protein	-	Membrane transport	510	269	324	104	119	127	83.0313	52.4924	50.7727	18.9197	18.5016	21.0393
LP_RS15355	4595.26	38948.3	15975	3602.39	5084.43	10101.7	1.66346	0.0145843	0.046057	adhE	NC_999999999.1	3282610	3285213	-	2604	protein_coding	Bifunctional acetaldehyde-CoA/alcohol dehydrogenase	Aldedh	Metabolism	4812	33890	17343	3322	5567	10348	228.348	1927.6	792.155	176.15	252.281	499.671
LP_RS09995	327.551	268.926	388.713	88.9211	134.257	90.7865	1.6482	7.91048e-10	8.5878e-09	LP_RS09995	NC_999999999.1	2110625	2110903	-	279	protein_coding	Autorepressor SdpR family transcription factor	-	Base-specific DNA recognition	343	234	422	82	147	93	151.916	124.222	179.902	40.5819	62.1753	41.9128
LP_RS04110	581.57	472.344	441.217	202.784	158.917	116.168	1.64739	5.38275e-10	5.9385e-09	LP_RS04110	NC_999999999.1	886662	887291	-	630	protein_coding	FMN-dependent NADH-azoreductase	Flavodoxin_2	Redox signalling, respiration	609	411	479	187	174	119	119.451	96.6244	90.432	40.9849	32.5922	23.7506
LP_RS06155	55.3876	86.1942	137.247	35.7853	29.2261	24.405	1.64471	9.81251e-05	0.000562275	LP_RS06155	NC_999999999.1	1327499	1328179	-	681	protein_coding	WxL domain-containing protein	-	Cell wall protein	58	75	149	33	32	25	10.5243	16.3117	26.0235	6.69098	5.54508	4.61595
Novel00200	235.875	220.657	360.159	110.609	72.152	82.9769	1.62415	7.52799e-08	6.78518e-07	-	NC_999999999.1	2354098	2354443	+	346	-	-	-	Unknown	247	192	391	102	79	85	88.2133	82.1884	134.409	40.7049	26.9436	30.8895
LP_RS13235	201.496	291.911	204.489	62.8954	76.7186	86.8817	1.61894	8.63538e-10	9.34491e-09	LP_RS13235	NC_999999999.1	2815899	2816987	+	1089	protein_coding	Ldh family oxidoreductase, Malate/L-lactate dehydrogenase	-	Metabolism	211	254	222	58	84	89	23.9424	34.5455	24.2467	7.35399	9.10241	10.2762
LP_RS08150	763.012	730.926	671.498	243.991	247.509	220.621	1.60427	3.81711e-27	1.87979e-25	LP_RS08150	NC_999999999.1	1741289	1742683	-	1395	protein_coding	DHA2 family efflux MFS transporter permease, Major Facilitator Superfamily	MFS_1	Membrane transport	799	636	729	225	271	226	70.776	67.5256	62.1556	22.2706	22.9245	20.3705
LP_RS07545	196.722	351.672	274.494	59.6422	98.6382	113.239	1.59591	3.08097e-06	2.26605e-05	LP_RS07545	NC_999999999.1	1604587	1605339	+	753	protein_coding	Hypothetical protein	-	Unknown	206	306	298	55	108	116	33.8054	60.1883	47.0704	10.0853	16.9252	19.3701
LP_RS14990	124487	92661	100016	34947.1	34921.6	35973.9	1.58332	8.91519e-22	2.8312e-20	LP_RS14990	NC_999999999.1	3197044	3198303	-	1260	protein_coding	GHKL domain-containing protein	-	DNA repair	130359	80627	108581	32227	38236	36851	12784.5	9477.54	10249.7	3531.61	3581.02	3677.45
LP_RS06160	134.649	155.149	211.858	55.3046	62.1055	50.7624	1.57692	1.21679e-08	1.18471e-07	LP_RS06160	NC_999999999.1	1328198	1328902	-	705	protein_coding	WxL domain surface cell wall-binding	-	Cell wall protein	141	135	230	51	68	52	24.714	28.3616	38.803	9.98859	11.3822	9.27433
LP_RS00395	2267.07	843.553	2513.74	768.842	509.63	615.006	1.57111	0.000167834	0.00091394	LP_RS00395	NC_999999999.1	90301	91122	-	822	protein_coding	Energy-coupling factor transporter transmembrane protein EcfT, Cobalt transport protein	-	Membrane transport	2374	734	2729	709	558	630	356.88	132.254	394.874	119.096	80.1064	96.369
LP_RS03825	357.155	176.985	136.326	103.018	52.9723	71.2625	1.56379	0.000431627	0.00215687	LP_RS03825	NC_999999999.1	820381	820821	-	441	protein_coding	MarR family transcriptional regulator	MarR	Base-specific DNA recognition	374	154	148	95	58	73	104.796	51.7211	39.9163	29.7446	15.5201	20.8139
LP_RS07760	502.308	574.628	574.78	175.673	179.01	204.026	1.56302	1.42767e-21	4.37046e-20	LP_RS07760	NC_999999999.1	1647361	1647888	+	528	protein_coding	GNAT family N-acetyltransferase	Acetyltransf_1	Metabolism	526	500	624	162	196	209	123.102	140.256	140.565	42.3647	43.8053	49.7715
LP_RS07530	22.919	39.0747	40.5294	11.9284	8.21985	14.643	1.56184	0.000831729	0.00394723	LP_RS07530	NC_999999999.1	1601320	1601808	+	489	protein_coding	GNAT family N-acetyltransferase	-	Metabolism	24	34	44	11	9	15	6.06479	10.2981	10.7021	3.10604	2.17189	3.85701
LP_RS08825	120.325	74.7016	105.008	37.9541	27.3995	37.0956	1.55827	8.96975e-07	7.00671e-06	LP_RS08825	NC_999999999.1	1877322	1878083	-	762	protein_coding	S-adenosylmethionine-dependent methyltransferases	-	DNA methylation	126	65	114	35	30	38	20.4329	12.6341	17.7941	6.34214	4.64591	6.27043
LP_RS11600	40.1083	52.8657	118.825	16.2661	18.2663	38.0718	1.54527	0.00548494	0.0199977	LP_RS11600	NC_999999999.1	2443643	2443879	+	237	protein_coding	Hypothetical protein	-	Unknown	42	46	129	15	20	39	21.8985	28.7472	64.7393	8.73908	9.95833	20.6912
LP_RS12110	65.8922	93.0897	87.5066	34.7009	31.0528	19.524	1.53248	4.89695e-06	3.51777e-05	LP_RS12110	NC_999999999.1	2554258	2554509	-	252	protein_coding	Hypothetical protein	-	Unknown	69	81	95	32	34	20	33.8347	47.6069	44.8384	17.5337	15.9215	9.97925
LP_RS01425	331.371	462.001	423.716	147.479	111.425	162.049	1.53239	2.10626e-10	2.42612e-09	LP_RS01425	NC_999999999.1	310326	311501	+	1176	protein_coding	Pyridoxal phosphate-dependent aminotransferase	Aminotran_1_2	Metabolism	347	402	460	136	122	166	36.4616	50.6296	46.524	15.9682	12.2421	17.7488
LP_RS01115	106	77.0001	76.4531	33.6165	31.9661	24.405	1.53099	6.92978e-07	5.55363e-06	lpdD	NC_999999999.1	248456	248866	+	411	protein_coding	Gallate decarboxylase subunit LpdD	-	Metabolism	111	67	83	31	35	25	33.3729	24.1445	24.0195	10.4146	10.0492	7.64833
LP_RS14660	98.3608	173.538	147.379	37.9541	43.8392	64.4291	1.51593	9.95426e-06	6.84708e-05	LP_RS14660	NC_999999999.1	3119992	3120723	-	732	protein_coding	GntR family transcriptional regulator	UTRA	Base-specific DNA recognition	103	151	160	35	48	66	17.3876	30.5528	25.9978	6.60207	7.73811	11.3371
LP_RS07550	200.541	264.329	230.28	58.5578	87.6784	96.6437	1.51207	1.05109e-08	1.03226e-07	LP_RS07550	NC_999999999.1	1605339	1606016	+	678	protein_coding	ATP-binding cassette domain-containing protein	ABC_tran	Membrane transport	210	230	250	54	96	99	38.2739	50.2439	43.8568	10.9973	16.7088	18.3601
LP_RS15655	1643.48	1675.61	1190.09	455.45	575.389	557.41	1.50458	1.71168e-12	2.34528e-11	LP_RS15655	NC_999999999.1	3340035	3340649	-	615	protein_coding	Hypothetical protein	-	Unknown	1721	1458	1292	420	630	571	345.795	351.13	249.87	94.2969	120.884	116.743
LP_RS15420	394.398	170.09	528.724	136.635	126.951	126.906	1.48673	0.000287878	0.00149117	LP_RS15420	NC_999999999.1	3296593	3297330	-	738	protein_coding	WxL domain surface cell wall-binding	-	Cell wall protein	413	148	574	126	139	130	69.1524	29.7024	92.5087	23.5742	22.2261	22.1491
LP_RS00405	1666.4	570.031	1096.13	570.397	332.447	297.741	1.47368	0.000760025	0.00362211	LP_RS00405	NC_999999999.1	92098	92763	-	666	protein_coding	Crp/Fnr family transcriptional regulator	-	Base-specific DNA recognition	1745	496	1190	526	364	305	323.768	110.304	212.52	109.052	64.4959	57.583
LP_RS12445	884.292	971.121	864.933	313.393	276.735	397.313	1.46197	6.9956e-14	1.09346e-12	LP_RS12445	NC_999999999.1	2632227	2634080	-	1854	protein_coding	Ig-like domain-containing protein, Collagen binding domain	-	Cell wall protein	926	845	939	289	303	407	61.7184	67.5045	60.2397	21.5234	19.2858	27.6028
LP_RS14740	177.622	651.628	213.7	70.4863	104.118	205.002	1.45651	0.0131334	0.0423007	LP_RS14740	NC_999999999.1	3139240	3140295	-	1056	protein_coding	MupG family TIM beta-alpha barrel fold protein	-	Unknown	186	567	232	65	114	210	21.7652	79.5252	26.1307	8.49909	12.7393	25.0048
LP_RS13570	315.136	299.956	270.81	112.778	104.118	107.382	1.45064	2.53444e-16	4.65514e-15	LP_RS13570	NC_999999999.1	2883615	2884466	+	852	protein_coding	SDR family oxidoreductase, NmrA-like family	NmrA	Redox signalling, respiration	330	261	294	104	114	110	47.8617	45.3718	41.0426	16.8545	15.7896	16.2338
Novel00259	3970.72	3850.01	8463.27	3414.79	1384.59	1227.08	1.43424	0.00329048	0.0128962	-	NC_999999999.1	3196287	3199037	+	2751	-	Accessory gene regulator, LytTr DNA-binding domain	LytTR	Regulation	4158	3350	9188	3149	1516	1257	186.77	180.36	397.244	158.054	65.03	57.4531
LP_RS11710	388.668	204.567	545.304	143.141	149.784	131.787	1.42391	0.000122059	0.000686685	LP_RS11710	NC_999999999.1	2462810	2464243	+	1434	protein_coding	Nicotinate phosphoribosyltransferase (NAPRTase) family	-	Metabolism	407	178	592	132	164	135	35.0718	18.3847	49.102	12.7101	13.4958	11.8373
LP_RS03120	47.7479	148.254	184.224	45.545	33.7927	62.4767	1.42321	0.00657839	0.0233822	LP_RS03120	NC_999999999.1	656135	657187	-	1053	protein_coding	PhnD/SsuA/transferrin family substrate-binding protein, ABC transporter	-	Membrane transport	50	129	200	42	37	64	5.86753	18.1446	22.5906	5.50737	4.14647	7.64223
LP_RS12680	1669.27	647.031	548.989	401.229	358.933	320.193	1.40747	0.00131326	0.00592123	LP_RS12680	NC_999999999.1	2683134	2683796	+	663	protein_coding	LysM peptidoglycan-binding domain-containing protein	LysM	Cell wall protein	1748	563	596	370	393	328	325.793	125.771	106.92	77.0568	69.9494	62.2055
LP_RS00430	1077.19	351.672	2031.07	572.565	351.627	412.932	1.37213	0.0136363	0.0435901	LP_RS00430	NC_999999999.1	96329	97045	+	717	protein_coding	Aquaporin family protein	-	Membrane transport	1128	306	2205	528	385	423	194.403	63.2103	365.777	101.681	63.3646	74.1805
LP_RS12610	100.271	96.5375	81.9798	36.8697	33.7927	37.0956	1.37146	1.35375e-07	1.17648e-06	LP_RS12610	NC_999999999.1	2665544	2666110	-	567	protein_coding	Cadmium resistance transporter	-	Membrane transport	105	84	89	34	37	38	22.8834	21.9423	18.6696	8.27978	7.70058	8.42692
LP_RS12670	118.415	70.1046	41.4505	23.8569	27.3995	38.0718	1.36273	0.0033699	0.0131469	LP_RS12670	NC_999999999.1	2681252	2681695	+	444	protein_coding	MerR family transcriptional regulator	-	Base-specific DNA recognition	124	61	45	22	30	39	34.5106	20.3485	12.0547	6.84168	7.97339	11.0446
LP_RS14360	124.145	97.6867	102.245	52.0514	43.8392	31.2384	1.35511	2.71686e-06	2.02011e-05	LP_RS14360	NC_999999999.1	3047002	3048906	+	1905	protein_coding	Heavy metal translocating P-type ATPase, haloacid dehalogenase-like hydrolase	E1-E2_ATPase	Membrane transport	130	85	111	48	48	32	8.43261	6.6086	6.93035	3.47912	2.97339	2.11214
LP_RS03690	562.471	429.822	370.291	237.484	144.304	152.287	1.35338	3.16448e-06	2.31743e-05	LP_RS03690	NC_999999999.1	790678	792438	+	1761	protein_coding	Thiamine pyrophosphate enzyme	TPP_enzyme_N	Metabolism	589	374	402	219	158	156	41.3304	31.4556	27.1515	17.1715	10.5877	11.1387
LP_RS08035	1144.04	1113.63	1199.3	426.171	465.791	464.671	1.34907	5.00326e-27	2.36126e-25	xerD	NC_999999999.1	1708534	1709424	-	891	protein_coding	Site-specific tyrosine recombinase XerD	Phage_integrase	DNA modification	1198	969	1302	393	510	476	166.147	161.076	173.804	60.9029	67.5457	67.1735
LP_RS10725	311.317	264.329	248.703	109.525	97.7248	117.144	1.34685	1.44155e-11	1.84845e-10	LP_RS10725	NC_999999999.1	2246320	2247063	-	744	protein_coding	NUDIX domain-containing protein	NUDIX	Metabolism	326	230	270	101	107	120	54.145	45.7868	43.1636	18.7444	16.9713	20.2804
LP_RS14605	698.075	1364.17	1083.24	328.574	406.426	504.695	1.34256	1.5534e-05	0.000103297	LP_RS14605	NC_999999999.1	3108495	3109424	+	930	protein_coding	LysR family transcriptional regulator	LysR_substrate	Base-specific DNA recognition	731	1187	1176	303	445	517	97.1288	189.04	150.401	44.9866	56.4653	69.8998
LP_RS12435	67.8021	126.418	175.013	31.4477	65.7588	48.81	1.33471	0.00283207	0.0113216	LP_RS12435	NC_999999999.1	2629221	2630315	-	1095	protein_coding	PTS sugar transporter subunit IIC, Phosphotransferase system, EIIC	-	Sugar transport	71	110	190	29	72	50	8.01231	14.8787	20.6379	3.65685	7.75931	5.74149
Novel00178	19.0992	19.5373	18.4224	8.67523	9.13316	4.881	1.3298	0.00977613	0.0326962	-	NC_999999999.1	2098849	2098923	+	75	-	-	-	Unknown	20	17	20	8	10	5	32.952	33.5717	31.7173	14.7283	15.7342	8.38257
LP_RS09990	849.913	699.897	989.285	326.406	353.453	348.503	1.30448	7.96326e-12	1.0488e-10	LP_RS09990	NC_999999999.1	2109999	2110625	-	627	protein_coding	DUF1648 domain-containing protein	-	Unknown	890	609	1074	301	387	357	175.403	143.858	203.734	66.286	72.8364	71.5928
LP_RS00400	1810.6	629.792	1647.89	754.745	414.646	488.1	1.30314	0.0027086	0.0109569	cbiM	NC_999999999.1	91097	92083	-	987	protein_coding	Cobalt transporter CbiM	-	Membrane transport	1896	548	1789	696	454	500	237.375	82.2335	215.586	97.3677	54.2805	63.6973
LP_RS13255	32.4686	28.7314	26.7125	6.50642	14.6131	14.643	1.28326	0.00448119	0.0168069	LP_RS13255	NC_999999999.1	2819313	2819972	+	660	protein_coding	L,D-transpeptidase	-	Cell wall structure	34	25	29	6	16	15	6.36573	5.61024	5.22614	1.25525	2.86076	2.85769
LP_RS14050	775.427	657.374	688.999	291.705	335.187	247.955	1.27795	6.12608e-12	8.1633e-11	LP_RS14050	NC_999999999.1	2987554	2988540	-	987	protein_coding	Linear amide C-N hydrolases, choloylglycine hydrolase family	-	Metabolism	812	572	748	269	367	254	101.661	85.835	90.1387	37.6321	43.8787	32.3582
LP_RS12165	385.803	285.015	278.179	155.07	110.511	127.882	1.27316	1.63414e-07	1.40577e-06	LP_RS12165	NC_999999999.1	2562285	2562968	+	684	protein_coding	YjjG family noncanonical pyrimidine nucleotidase	-	Metabolism	404	248	302	143	121	131	72.9858	53.7008	52.5143	28.8671	20.8754	24.0815
LP_RS11240	183.352	194.224	233.965	86.7523	94.9849	72.2387	1.26802	1.69115e-08	1.62332e-07	LP_RS11240	NC_999999999.1	2360912	2361109	-	198	protein_coding	DUF2929 family protein	-	Unknown	192	169	254	80	104	74	119.826	126.417	152.579	55.7889	61.9831	46.9932
LP_RS07785	28.6488	37.9254	43.2927	9.75964	18.2663	17.5716	1.25783	0.00275003	0.0111113	LP_RS07785	NC_999999999.1	1651903	1653423	+	1521	protein_coding	Hypothetical protein	-	Unknown	30	33	47	9	20	18	2.43728	3.21344	3.67532	0.817027	1.55169	1.48803
LP_RS01370	1434.35	1051.57	1514.32	503.163	675.854	506.647	1.24667	6.84191e-08	6.19639e-07	LP_RS01370	NC_999999999.1	299078	300091	+	1014	protein_coding	ABC-2 transporter permease	-	Membrane transport	1502	915	1644	464	740	519	183.04	133.65	192.837	63.1834	86.1189	64.3573
LP_RS05565	229.19	312.597	364.764	129.044	101.378	153.263	1.24141	6.90535e-06	4.85805e-05	LP_RS05565	NC_999999999.1	1181977	1183302	-	1326	protein_coding	Nramp family divalent metal transporter	-	Membrane transport	240	272	396	119	111	157	22.3656	30.3816	35.5205	12.3916	9.87835	14.8876
LP_RS05620	549.101	545.896	553.594	217.965	239.289	241.121	1.23809	3.97957e-19	9.65898e-18	asp1	NC_999999999.1	1206586	1208112	+	1527	protein_coding	Accessory Sec system glycosyltransferase Asp1	Glycos_transf_1	Metabolism	575	475	601	201	262	247	46.531	46.0723	46.8126	18.1752	20.2473	20.3388
LP_RS15405	329.461	208.015	412.663	153.985	127.864	122.025	1.23698	5.09834e-05	0.000309914	LP_RS15405	NC_999999999.1	3293466	3295004	-	1539	protein_coding	Cell surface protein	-	Cell wall protein	345	181	448	142	140	125	27.7009	17.4191	34.6231	12.7401	10.7348	10.2127
LP_RS00910	254.974	314.896	200.805	83.4991	92.2449	151.311	1.23437	0.000116791	0.000659228	greA	NC_999999999.1	204715	205185	-	471	protein_coding	Transcription elongation factor GreA	-	RNA metabolism	267	274	218	77	101	155	70.0493	86.1619	55.0507	22.5732	25.3049	41.3789
LP_RS07525	67.8021	157.448	128.036	45.545	42.9259	61.5006	1.23362	0.00140631	0.00623845	LP_RS07525	NC_999999999.1	1600143	1601222	+	1080	protein_coding	LD-carboxypeptidase	-	Metabolism	71	137	139	42	47	63	8.12359	18.7881	15.308	5.36968	5.13546	7.33475
LP_RS15660	490.849	482.687	346.342	120.369	271.255	168.882	1.23328	0.00033372	0.00170012	LP_RS15660	NC_999999999.1	3340688	3340996	-	309	protein_coding	Hypothetical protein	-	Unknown	514	420	376	111	297	173	205.55	201.315	144.729	49.6007	113.423	70.3973
LP_RS03020	622.633	565.434	520.434	237.484	330.62	160.097	1.22952	3.28916e-05	0.000208908	LP_RS03020	NC_999999999.1	640885	641115	-	231	protein_coding	Redoxin NrdH	-	Redox signalling, respiration	652	492	565	219	362	164	348.778	315.456	290.913	130.905	184.928	89.2689
LP_RS15410	37.2434	24.1344	38.6871	16.2661	13.6997	13.6668	1.2094	0.00317383	0.0125258	LP_RS15410	NC_999999999.1	3295024	3295314	-	291	protein_coding	Cell surface protein	-	Cell wall protein	39	21	42	15	15	14	16.5609	10.6884	17.1666	7.1174	6.0828	6.04928
Novel00076	195.767	522.911	702.816	193.024	230.156	193.287	1.20505	0.00667381	0.0236058	-	NC_999999999.1	1146855	1149211	-	2357	-	Binding-protein-dependent transport system inner membrane component	BPD_transp_1	Membrane transport	205	455	763	178	252	198	10.7475	28.5915	38.5028	10.4276	12.6167	10.5627
LP_RS08080	1095.34	1117.08	1183.64	517.261	464.878	494.933	1.202	2.04834e-21	6.1055e-20	LP_RS08080	NC_999999999.1	1723283	1724305	-	1023	protein_coding	Nif3-like dinuclear metal center hexameric protein	-	Redox signalling, respiration	1147	972	1285	477	509	507	138.548	140.727	149.401	64.3822	58.7147	62.3162
LP_RS04120	15830.4	10845.5	19349.1	8904.04	7046.23	4078.56	1.20039	0.000695643	0.00333398	asnA	NC_999999999.1	888796	889802	-	1007	protein_coding	Aspartate-ammonia ligase	-	Metabolism	16577	9437	21006	8211	7715	4178	2034.18	1388	2481.08	1125.87	904.089	521.684
LP_RS00830	292.217	449.359	520.434	170.251	189.056	194.264	1.18828	9.12546e-06	6.32823e-05	LP_RS00830	NC_999999999.1	189978	190601	+	624	protein_coding	Histidine phosphatase family protein	-	Metabolism	306	391	565	157	207	199	60.5969	92.8063	107.694	34.7407	39.1463	40.0993
LP_RS12020	296.037	158.597	93.0333	94.3432	59.3656	87.8579	1.18241	0.00951858	0.0319606	LP_RS12020	NC_999999999.1	2536541	2537485	+	945	protein_coding	LysM peptidoglycan-binding domain-containing protein	LysM	Cell wall protein	310	138	101	87	65	90	40.5362	21.6288	12.7121	12.7119	8.11683	11.9751
LP_RS13755	287.443	181.582	294.759	164.829	76.7186	96.6437	1.1796	0.0012143	0.00555342	LP_RS13755	NC_999999999.1	2925328	2925636	-	309	protein_coding	SMR family transporter	-	Membrane transport	301	158	320	152	84	99	120.371	75.7328	123.174	67.9216	32.0794	40.2852
LP_RS13940	1015.12	904.464	958.888	388.217	490.451	393.408	1.17736	1.62717e-12	2.23851e-11	ade	NC_999999999.1	2966962	2968653	-	1692	protein_coding	Adenine deaminase, Amidohydrolase family	Amidohydro_1	Metabolism	1063	787	1041	358	537	403	77.633	68.8906	73.1775	29.215	37.4523	29.9484
LP_RS07880	189.082	555.09	248.703	125.791	131.518	181.573	1.17607	0.0069403	0.0243879	LP_RS07880	NC_999999999.1	1676907	1678055	-	1149	protein_coding	Cobalamin-independent methionine synthase II family protein	-	Metabolism	198	483	270	116	144	186	21.2941	62.2605	27.9493	13.9399	14.7893	20.3545
LP_RS15415	214.866	95.3882	277.258	88.9211	85.8517	85.9055	1.17494	0.00352325	0.0135962	LP_RS15415	NC_999999999.1	3295385	3296410	-	1026	protein_coding	DUF916 and DUF3324 domain-containing protein	-	Unknown	225	83	301	82	94	88	27.0987	11.9816	34.8936	11.0354	10.8115	10.7846
LP_RS01365	1551.81	1011.34	1693.02	598.591	793.672	496.885	1.1719	4.72873e-05	0.000288997	LP_RS01365	NC_999999999.1	298172	299065	+	894	protein_coding	ATP-binding cassette domain-containing protein	ABC_tran	Membrane transport	1625	880	1838	552	869	509	224.61	145.791	244.532	85.2559	114.706	71.5894
LP_RS07540	62.0723	81.5971	62.6363	14.0973	39.2726	38.0718	1.16301	0.00599011	0.021539	LP_RS07540	NC_999999999.1	1603381	1604439	+	1059	protein_coding	LD-carboxypeptidase	-	Metabolism	65	71	68	13	43	39	7.58457	9.92997	7.6373	1.695	4.79157	4.6306
LP_RS14615	48.7029	22.9851	40.5294	11.9284	21.0063	17.5716	1.15106	0.011405	0.0375888	LP_RS14615	NC_999999999.1	3111229	3112470	-	1242	protein_coding	MFS transporter && PF07690:Major Facilitator Superfamily	MFS_1	Membrane transport	51	20	44	11	23	18	5.07413	2.38503	4.21365	1.22291	2.1853	1.8223
LP_RS13645	383.893	497.628	555.436	265.679	158.917	223.55	1.1503	2.10811e-05	0.000137229	LP_RS13645	NC_999999999.1	2897377	2897796	-	420	protein_coding	CidA/LrgA family protein	-	Regulation	402	433	603	245	174	229	118.274	152.695	170.763	80.5452	48.8883	68.5574
LP_RS11850	219.641	268.926	203.568	83.4991	114.165	113.239	1.14956	8.8325e-07	6.96353e-06	LP_RS11850	NC_999999999.1	2497325	2498224	+	900	protein_coding	LysR family transcriptional regulator	HTH_1	Base-specific DNA recognition	230	234	221	77	125	116	31.579	38.5087	29.2063	11.8133	16.3898	16.2063
LP_RS15990	71.6219	52.8657	48.8195	33.6165	16.4397	30.2622	1.11855	0.00360833	0.0138544	LP_RS15990	NC_999999999.1	2814330	2814872	-	543	protein_coding	NADP-dependent oxidoreductase, Alcohol dehydrogenase GroES-like domain	ADH_N	Redox signalling, respiration	75	46	53	31	18	31	17.0677	12.5471	11.6092	7.88288	3.91181	7.17844
LP_RS11245	2989.02	4009.75	4810.1	1696.01	1954.5	1813.78	1.11169	5.88865e-07	4.75288e-06	LP_RS11245	NC_999999999.1	2361319	2362467	-	1149	protein_coding	Glycosyltransferase	Glycos_transf_1	Metabolism	3130	3489	5222	1564	2140	1858	336.618	449.745	540.56	187.949	219.785	203.327
LP_RS02200	1197.52	1292.91	1727.1	594.253	747.093	615.982	1.10735	3.08083e-07	2.55333e-06	LP_RS02200	NC_999999999.1	470486	472468	+	1983	protein_coding	KUP/HAK/KT family potassium transporter	K_trans	Membrane transport	1254	1125	1875	548	818	631	78.1427	84.0263	112.462	38.1576	48.6783	40.0106
LP_RS02455	4168.4	3590.27	4125.7	1722.03	1864.08	1931.9	1.10688	1.81408e-16	3.44371e-15	LP_RS02455	NC_999999999.1	529456	530742	+	1287	protein_coding	Homoserine dehydrogenase	-	Metabolism	4365	3124	4479	1588	2041	1979	419.101	359.516	413.932	170.371	187.141	193.346
LP_RS04115	6602.59	7216.17	8408	3990.61	4060.6	2346.78	1.09602	3.79428e-05	0.000236568	asnS	NC_999999999.1	887462	888757	-	1296	protein_coding	Asparagine--tRNA ligase	tRNA-synt_2	Metabolism	6914	6279	9128	3680	4446	2404	659.231	717.581	837.717	392.072	404.827	233.237
LP_RS03960	189.082	162.045	136.326	87.8367	68.4987	72.2387	1.09536	6.21029e-06	4.39637e-05	LP_RS03960	NC_999999999.1	852180	852524	+	345	protein_coding	Helix-turn-helix transcriptional regulator	DUF24	Base-specific DNA recognition	198	141	148	81	75	74	70.9185	60.5321	51.0234	32.4182	25.6535	26.97
LP_RS00860	1081.01	784.941	1588.93	670.162	557.123	395.361	1.09094	0.00109266	0.00506836	LP_RS00860	NC_999999999.1	195081	195260	+	180	protein_coding	Hypothetical protein	-	Unknown	1132	683	1725	618	610	405	777.119	561.997	1139.84	474.066	399.91	282.912
LP_RS00895	200.541	283.866	389.634	103.018	126.038	182.549	1.0859	0.00168296	0.00723884	LP_RS00895	NC_999999999.1	201935	202504	-	570	protein_coding	ECF transporter S component, ABC-type cobalt transport system, permease	-	Membrane transport	210	247	423	95	138	187	45.5258	64.1812	88.2658	23.0129	28.5699	41.2511
LP_RS04155	1056.18	896.419	1089.69	503.163	497.757	433.432	1.08557	1.40631e-11	1.81009e-10	LP_RS04155	NC_999999999.1	896845	897171	-	327	protein_coding	Metalloregulator ArsR/SmtB family transcription factor	HTH_5	Base-specific DNA recognition	1106	780	1183	464	545	444	417.947	353.291	430.293	195.927	196.677	170.728
LP_RS12145	241.605	182.732	171.329	83.4991	100.465	96.6437	1.0847	4.33357e-06	3.13308e-05	LP_RS12145	NC_999999999.1	2559329	2560186	-	858	protein_coding	SDR family oxidoreductase	adh_short	Redox signalling, respiration	253	159	186	77	110	99	36.4373	27.447	25.7841	12.3916	15.129	14.5083
LP_RS01230	473.66	325.239	521.355	187.602	239.289	197.192	1.08141	1.6268e-05	0.000107756	LP_RS01230	NC_999999999.1	271879	273936	+	2058	protein_coding	Hypothetical protein	-	Unknown	496	283	566	173	262	202	29.7817	20.367	32.7113	11.6071	15.0231	12.3417
LP_RS00385	1282.51	919.404	1894.75	803.543	706.907	439.29	1.07163	0.00234955	0.00963061	LP_RS00385	NC_999999999.1	89314	89547	-	234	protein_coding	Hypothetical protein	-	Unknown	1343	800	2057	741	774	450	709.208	506.36	1045.55	437.246	390.328	241.805
LP_RS11195	17297.2	16425.2	18467.6	8377.02	8049.97	8414.84	1.07106	7.48627e-23	2.56953e-21	LP_RS11195	NC_999999999.1	2352090	2354435	-	2346	protein_coding	Mannosyl-glycoprotein endo-beta-N-acetylglucosaminidase	-	Metabolism	18113	14292	20049	7725	8814	8620	954.06	902.299	1016.46	454.667	443.353	462.006
LP_RS08005	890.977	741.27	890.725	444.606	419.212	345.575	1.06189	4.10411e-09	4.21322e-08	LP_RS08005	NC_999999999.1	1703814	1704857	-	1044	protein_coding	Helix-turn-helix domain-containing protein	-	Base-specific DNA recognition	933	645	967	410	459	354	110.432	91.505	110.167	54.2259	51.882	42.6355
LP_RS00390	3379.6	1579.08	3773.84	1574.55	1216.54	1394.01	1.06141	0.00221173	0.00914289	LP_RS00390	NC_999999999.1	89568	90299	-	732	protein_coding	Energy-coupling factor ABC transporter ATP-binding protein	ABC_tran	Membrane transport	3539	1374	4097	1452	1332	1428	597.424	278.01	665.705	273.892	214.733	245.293
LP_RS13725	55.3876	81.5971	70.0053	29.2789	32.8794	37.0956	1.05402	0.000520099	0.0025539	LP_RS13725	NC_999999999.1	2917190	2918566	+	1377	protein_coding	Amino acid permease	-	Membrane transport	58	71	76	27	36	38	5.20484	7.63677	6.56457	2.7074	3.08513	3.46991
LP_RS14250	14399.8	8417.15	13506.4	6718.97	5132.84	5784.96	1.0424	6.17102e-05	0.000370479	LP_RS14250	NC_999999999.1	3023758	3024726	+	969	protein_coding	DUF1002 domain-containing protein	-	Unknown	15079	7324	14663	6196	5620	5926	1922.92	1119.46	1799.81	882.898	684.412	768.965
Novel00199	821.265	942.389	1299.7	620.279	457.571	415.861	1.03703	0.000101467	0.000580448	-	NC_999999999.1	2352145	2353896	+	1752	-	Mannosyl-glycoprotein endo-beta-N-acetylglucosaminidase	-	Metabolism	860	820	1411	572	501	426	60.6566	69.3211	95.7899	45.0801	33.7449	30.5734
LP_RS01780	42.0182	58.612	33.1604	29.2789	13.6997	22.4526	1.03504	0.0158713	0.049342	LP_RS01780	NC_999999999.1	380213	380758	+	546	protein_coding	CPBP family intramembrane metalloprotease, CAAX protease self-immunity	-	Regulation	44	51	36	27	15	23	9.95803	13.8345	7.84218	6.82801	3.24193	5.29668
LP_RS11175	68.757	45.9702	38.6871	36.8697	20.093	18.5478	1.03194	0.0160914	0.0497077	LP_RS11175	NC_999999999.1	2348602	2349108	+	507	protein_coding	DUF2798 domain-containing protein	-	Unknown	72	40	42	34	22	19	17.5484	11.6852	9.853	9.25964	5.12059	4.7121
LP_RS08030	553.876	507.971	493.721	275.439	283.128	205.002	1.0268	1.21336e-07	1.06537e-06	LP_RS08030	NC_999999999.1	1708112	1708495	-	384	protein_coding	Hypothetical protein	-	Unknown	580	442	536	254	310	210	186.642	170.481	166.02	91.3325	95.2654	68.7633
LP_RS05935	42.0182	42.5225	41.4505	16.2661	23.7462	21.4764	1.02669	0.00252374	0.0102457	LP_RS05935	NC_999999999.1	1274579	1275055	-	477	protein_coding	Hypothetical protein	-	Unknown	44	37	45	15	26	22	11.3985	11.4886	11.2207	4.34206	6.43221	5.79926
LP_RS01360	621.678	340.18	707.421	257.004	373.546	190.359	1.02415	0.00598569	0.021539	LP_RS01360	NC_999999999.1	297819	298172	+	354	protein_coding	GntR family transcriptional regulator	GntR	Base-specific DNA recognition	651	296	768	237	409	195	227.243	123.844	258.039	92.4417	136.341	69.2628
LP_RS00960	334.236	279.269	206.331	137.719	167.137	98.5961	1.0219	0.000655018	0.00316158	trxA	NC_999999999.1	215474	215806	+	333	protein_coding	Thioredoxin family protein	-	Redox signalling, respiration	350	243	224	127	183	101	129.878	108.081	80.0075	52.6602	64.8503	38.1369
LP_RS12860	1438.17	1042.37	1152.32	780.771	471.271	542.767	1.01824	9.72444e-05	0.00055817	LP_RS12860	NC_999999999.1	2719615	2723685	-	4071	protein_coding	LPXTG cell wall anchor domain-containing protein	-	Cell wall protein	1506	907	1251	720	516	556	45.7127	32.9983	36.5496	24.4205	14.9573	17.1728
LP_RS13225	131.784	116.075	176.855	72.6551	80.3718	57.5958	1.01399	0.00025798	0.00134657	LP_RS13225	NC_999999999.1	2813402	2813662	-	261	protein_coding	Helix-turn-helix transcriptional regulator	-	Base-specific DNA recognition	138	101	192	67	88	59	65.3359	57.3147	87.4959	35.4452	39.7875	28.4237
LP_RS12590	63.0273	90.7912	118.825	42.2918	41.0992	51.7386	1.01333	0.00238424	0.00974928	LP_RS12590	NC_999999999.1	2663606	2664037	+	432	protein_coding	Universal stress protein family	Usp	Regulation	66	79	129	39	45	53	18.8788	27.085	35.5167	12.4653	12.2923	15.4263
Novel00216	87.8562	72.4031	91.1911	45.545	51.1457	28.3098	1.01016	0.00129349	0.00586036	-	NC_999999999.1	2474524	2474985	-	462	-	-	-	Unknown	92	63	99	42	56	29	24.607	20.1969	25.4871	12.5525	14.3038	7.89268
LP_RS14825	351.425	788.389	358.316	177.842	223.762	341.67	1.00986	0.0149582	0.047063	LP_RS14825	NC_999999999.1	3161661	3163712	+	2052	protein_coding	PTS sugar transporter subunit IIA, Phosphoenolpyruvate-dependent sugar phosphotransferase system, EIIA 2	PTS_EIIA_2	Sugar transport	368	686	389	164	245	350	22.1607	49.5145	22.5475	11.0354	14.0894	21.4466
LP_RS11345	525.227	475.792	367.528	225.556	221.023	239.169	0.996391	8.89314e-07	6.99511e-06	LP_RS11345	NC_999999999.1	2382128	2383492	-	1365	protein_coding	PLP-dependent aminotransferase family protein, gntR family	Aminotran_1_2	Metabolism	550	414	399	208	242	245	49.7901	44.9214	34.767	21.0404	20.9213	22.5685
LP_RS12115	350.47	373.508	374.897	171.336	212.803	165.954	0.996248	2.60149e-08	2.44871e-07	LP_RS12115	NC_999999999.1	2554544	2554849	-	306	protein_coding	Hypothetical protein	-	Unknown	367	325	407	158	233	170	148.203	157.307	158.198	71.2949	89.8544	69.8547
LP_RS15000	10221.9	8579.19	8957.91	5279.96	5639.73	3228.29	0.972373	0.000152694	0.000840933	LP_RS15000	NC_999999999.1	3198421	3199023	-	603	protein_coding	Accessory gene regulator AgrB	-	Regulation	10704	7465	9725	4869	6175	3307	2193.52	1833.57	1918.22	1114.92	1208.44	689.581
Novel00025	147.064	149.403	154.748	117.116	58.4522	55.6434	0.969755	0.00471015	0.0175494	-	NC_999999999.1	461657	462193	-	537	-	Peptidase family M48	Peptidase_M48	Protein processing	154	130	168	108	64	57	35.4372	35.8554	37.2102	27.7698	14.0641	13.3465
LP_RS00280	126.055	154	131.72	65.0642	78.5452	66.3815	0.966206	1.53872e-05	0.000102521	LP_RS00280	NC_999999999.1	67605	68351	+	747	protein_coding	Tyrosine phosphatase family protein	-	Metabolism	132	134	143	60	86	68	21.8357	26.5687	22.7689	11.0906	13.5857	11.4461
LP_RS03925	162.343	425.225	348.184	129.044	153.437	196.216	0.965579	0.0135866	0.0435131	LP_RS03925	NC_999999999.1	842493	843422	+	930	protein_coding	Nitronate monooxygenase	NPD	Redox signalling, respiration	170	370	378	119	168	201	22.5881	58.9256	48.3432	17.668	21.3173	27.1758
LP_RS12140	258.794	197.672	233.044	114.947	120.558	118.12	0.964993	9.33369e-07	7.25764e-06	LP_RS12140	NC_999999999.1	2558268	2559308	-	1041	protein_coding	Zinc-dependent alcohol dehydrogenase family protein, Alcohol dehydrogenase GroES-like domain	ADH_N	Redox signalling, respiration	271	172	253	106	132	121	32.1686	24.4716	28.9066	14.0598	14.9633	14.6151
LP_RS12605	110.775	58.612	70.0053	40.1229	47.4924	36.1194	0.95396	0.00634265	0.0226866	LP_RS12605	NC_999999999.1	2665207	2665520	-	314	protein_coding	Metalloregulator ArsR/SmtB family transcription factor	-	Base-specific DNA recognition	116	51	76	37	52	37	45.6501	24.0561	28.788	16.2703	19.5424	14.8163
LP_RS08000	1187.97	1065.36	1136.66	547.624	623.795	581.815	0.950963	9.76846e-13	1.37162e-11	LP_RS08000	NC_999999999.1	1702388	1703827	-	1440	protein_coding	RecQ family ATP-dependent DNA helicase	Helicase_C	DNA replication	1244	927	1234	505	683	596	106.751	95.3461	101.925	48.423	55.971	52.0418
LP_RS14985	89742.3	70191.9	75739.2	38489.8	39910.1	43693.7	0.948805	1.51451e-09	1.60822e-08	LP_RS14985	NC_999999999.1	3196308	3197051	-	744	protein_coding	LytTR family DNA-binding domain-containing protein	LytTR	Base-specific DNA recognition	93975	61076	82225	35494	43698	44759	15608.2	12158.6	13144.9	6587.26	6930.96	7564.42
LP_RS01205	872.832	595.314	1017.84	542.202	370.806	376.813	0.94798	0.000836948	0.00396646	LP_RS01205	NC_999999999.1	264729	265016	+	288	protein_coding	Hypothetical protein	-	Unknown	914	518	1105	500	406	386	392.163	266.393	456.349	239.718	166.356	168.525
LP_RS01185	539.552	326.389	320.55	293.873	168.05	157.168	0.940324	0.00774651	0.0268325	LP_RS01185	NC_999999999.1	260917	261228	-	312	protein_coding	Hypothetical protein	-	Unknown	565	284	348	271	184	161	223.773	134.818	132.664	119.933	69.5934	64.8843
LP_RS08165	381.029	418.329	465.166	175.673	205.496	282.122	0.93012	0.00010223	0.000582845	LP_RS08165	NC_999999999.1	1744634	1746325	-	1692	protein_coding	FAD-dependent oxidoreductase	Pyr_redox_2	Redox signalling, respiration	399	364	505	162	225	289	29.1398	31.863	35.4992	13.2202	15.6923	21.4766
LP_RS08750	460.29	406.836	304.891	201.699	207.323	209.883	0.920447	2.3008e-05	0.000149201	LP_RS08750	NC_999999999.1	1863376	1863615	-	240	protein_coding	DUF896 domain-containing protein	-	Unknown	482	354	331	186	227	215	248.17	218.463	164.038	107.01	111.614	112.641
LP_RS02460	2179.22	2196.23	2534.93	1142.96	1297.82	1216.34	0.91794	5.03453e-11	6.10976e-10	thrB	NC_999999999.1	530751	531626	+	876	protein_coding	GHMP kinases N terminal domain protein	GHMP_kinases	Regulation	2282	1911	2752	1054	1421	1246	321.903	323.104	373.655	166.134	191.423	178.847
LP_RS06140	86.9013	135.612	160.275	67.2331	73.9786	61.5006	0.916264	0.0028235	0.0113007	LP_RS06140	NC_999999999.1	1322728	1326015	-	3288	protein_coding	WxL domain surface cell wall-binding	-	Cell wall protein	91	118	174	62	81	63	3.41998	5.3154	6.29426	2.60365	2.90709	2.40922
LP_RS14960	257.839	344.777	278.179	140.973	175.357	149.358	0.91586	1.34063e-05	9.00291e-05	LP_RS14960	NC_999999999.1	3191851	3192222	+	372	protein_coding	Pyrimidine dimer DNA glycosylase	-	Metabolism	270	300	302	130	192	153	89.688	119.444	96.5586	48.2529	60.9064	51.715
Novel00234	307.497	262.03	459.64	226.64	156.177	164.001	0.915043	0.00214891	0.00895951	-	NC_999999999.1	2845909	2846537	+	629	-	-	-	Unknown	322	228	499	209	171	168	63.2585	53.6871	94.3576	45.8795	32.0812	33.5836
LP_RS06115	138.469	182.732	253.308	94.3432	105.031	106.406	0.90995	0.00153678	0.00670345	LP_RS06115	NC_999999999.1	1318165	1318725	-	561	protein_coding	Nucleotidyltransferase family protein	-	Metabolism	145	159	275	87	115	109	31.9388	41.9778	58.3038	21.4131	24.1902	24.4305
LP_RS08025	1059.05	1135.46	967.178	499.91	586.349	604.267	0.902062	8.50996e-09	8.48001e-08	LP_RS08025	NC_999999999.1	1707379	1708146	-	768	protein_coding	Segregation/condensation protein A, ScpA/B protein	-	DNA replication	1109	988	1050	461	642	619	178.437	190.538	162.613	82.8825	98.6458	101.344
LP_RS00190	47.7479	37.9254	51.5828	23.8569	23.7462	26.3574	0.897545	0.00582128	0.0210433	LP_RS00190	NC_999999999.1	47239	48669	+	1431	protein_coding	Aldehyde dehydrogenase family protein	Aldedh	Redox signalling, respiration	50	33	56	22	26	27	4.31761	3.41554	4.65452	2.12279	2.14407	2.37243
LP_RS00545	345.695	327.538	233.965	183.264	158.004	147.406	0.892657	0.000138362	0.00076697	LP_RS00545	NC_999999999.1	118306	119499	+	1194	protein_coding	MFS transporter && PF07690:Major Facilitator Superfamily	MFS_1	Membrane transport	362	285	254	169	173	151	37.4643	35.353	25.3021	19.5436	17.0981	15.9016
LP_RS00300	104.091	133.314	78.2953	37.9541	53.8857	78.0959	0.887877	0.0152501	0.0476284	LP_RS00300	NC_999999999.1	71292	72212	-	921	protein_coding	WYL domain-containing protein	HTH_11	Cell wall protein	109	116	85	35	59	80	14.6245	18.6545	10.9771	5.24725	7.55957	10.9219
LP_RS10740	374.344	599.911	586.755	181.095	310.528	352.408	0.885838	0.00718353	0.0251646	LP_RS10740	NC_999999999.1	2249893	2250357	+	465	protein_coding	Lrp/AsnC family transcriptional regulator	AsnC_trans_reg	Base-specific DNA recognition	392	522	637	167	340	361	104.171	166.266	162.935	49.5891	86.2841	97.6164
LP_RS01335	390.578	539.001	359.237	186.517	212.803	297.741	0.884967	0.00136991	0.00611689	LP_RS01335	NC_999999999.1	294598	295140	-	543	protein_coding	XRE family transcriptional regulator	Cupin_2	Base-specific DNA recognition	409	469	390	172	233	305	93.0758	127.926	85.4263	43.7373	50.6362	70.6266
LP_RS06680	3844.66	3204.12	3503.03	1970.36	1812.93	1959.23	0.878036	8.30491e-11	9.83278e-10	LP_RS06680	NC_999999999.1	1431704	1434349	-	2646	protein_coding	YfhO family protein	-	Membrane protein	4026	2788	3803	1817	1985	2007	188.017	156.059	170.948	94.8174	88.527	95.3731
LP_RS06850	842.274	701.046	782.032	415.327	359.847	492.004	0.876622	3.49339e-06	2.54732e-05	recN	NC_999999999.1	1459362	1461056	+	1695	protein_coding	DNA repair protein RecN	-	DNA repair	882	610	849	383	394	504	64.3002	53.3023	59.5751	31.1998	27.4304	37.3877
LP_RS05355	517.588	488.434	481.747	297.127	247.509	268.455	0.87338	1.00162e-08	9.89389e-08	LP_RS05355	NC_999999999.1	1144701	1145546	+	846	protein_coding	Sulfite exporter TauE/SafE family protein	-	Membrane transport	542	425	523	274	271	275	79.1667	74.4053	73.5289	44.7201	37.801	40.8725
LP_RS14645	122.235	170.09	106.85	67.2331	65.7588	84.9293	0.868971	0.00201736	0.00848972	LP_RS14645	NC_999999999.1	3117461	3118684	+	1224	protein_coding	MFS transporter && PF07690:Major Facilitator Superfamily	MFS_1	Membrane transport	128	148	116	62	72	87	12.9224	17.9088	11.2721	6.99412	6.94154	8.9373
LP_RS12795	403.948	357.418	375.818	195.193	199.103	233.312	0.857805	2.62716e-07	2.19879e-06	LP_RS12795	NC_999999999.1	2704867	2705901	+	1035	protein_coding	Matrixin family metalloprotease	-	Protein processing	423	311	408	180	218	239	50.5026	44.5047	46.8864	24.0135	24.8554	29.0353
LP_RS04785	918.67	1053.87	801.376	406.652	607.355	526.171	0.84748	0.000141385	0.000781181	LP_RS04785	NC_999999999.1	1018290	1019717	+	1428	protein_coding	Amino acid permease	-	Membrane transport	962	917	870	375	665	539	83.2454	95.1101	72.4633	36.2599	54.9539	47.4601
LP_RS05350	485.119	353.971	397.925	259.173	210.976	218.669	0.84697	3.71432e-05	0.000233295	LP_RS05350	NC_999999999.1	1143591	1144472	+	882	protein_coding	LysR family transcriptional regulator	LysR_substrate	Base-specific DNA recognition	508	308	432	239	231	224	71.1719	51.7211	58.2562	37.4156	30.9064	31.9336
LP_RS05970	54.4327	40.2239	45.135	27.1101	21.9196	29.286	0.842662	0.0104196	0.0346097	LP_RS05970	NC_999999999.1	1282984	1284339	+	1356	protein_coding	PTS transporter subunit EIIC, Phosphotransferase system, EIIC	-	Sugar transport	57	35	49	25	24	30	5.19432	3.82291	4.29797	2.54568	2.08861	2.78183
LP_RS01330	1879.36	3073.11	1701.31	965.12	1402.85	1341.3	0.842564	0.00481063	0.0178651	LP_RS01330	NC_999999999.1	293430	294527	-	1098	protein_coding	ABC transporter ATP-binding protein	ABC_tran	Membrane transport	1968	2674	1847	890	1536	1374	221.481	360.699	200.074	111.921	165.08	157.345
LP_RS15925	67.8021	79.2986	96.7178	46.6294	47.4924	41.9766	0.842485	0.0020903	0.00874733	LP_RS15925	NC_999999999.1	1278003	1278305	+	303	protein_coding	Hypothetical protein	-	Unknown	71	69	105	43	52	43	28.9554	33.7281	41.2167	19.5952	20.2519	17.8441
LP_RS15860	208.181	220.657	224.754	117.116	99.5515	148.382	0.841033	0.000135887	0.000754486	LP_RS15860	NC_999999999.1	512581	512898	+	318	protein_coding	Cupin domain-containing protein	Cupin_2	Base-specific DNA recognition	218	192	244	108	109	152	84.7116	89.4251	91.2619	46.8943	40.4487	60.1014
LP_RS13615	327.551	334.433	362.922	142.057	157.09	273.336	0.839694	0.00476467	0.0177331	LP_RS13615	NC_999999999.1	2892770	2893369	-	600	protein_coding	Hypothetical protein	-	Unknown	343	291	394	131	172	280	70.6409	71.8335	78.1038	30.1469	33.8285	58.678
LP_RS05390	3246.86	2612.26	2822.32	2105.91	1401.94	1362.77	0.834199	0.000417373	0.00210109	LP_RS05390	NC_999999999.1	1152847	1153236	+	390	protein_coding	MarR family transcriptional regulator	MarR	Base-specific DNA recognition	3400	2273	3064	1942	1535	1396	1077.28	863.218	934.439	687.555	464.46	450.08
LP_RS14010	3469.37	4085.6	4722.59	2288.09	2568.25	2032.45	0.833664	1.11036e-05	7.54601e-05	LP_RS14010	NC_999999999.1	2980816	2981322	-	507	protein_coding	Hypothetical protein	-	Unknown	3633	3555	5127	2110	2812	2082	885.464	1038.53	1202.77	574.642	654.504	516.346
LP_RS00835	1005.57	1023.99	1287.73	604.013	674.027	589.624	0.828877	1.82096e-06	1.37809e-05	LP_RS00835	NC_999999999.1	190859	191653	+	795	protein_coding	Aldo/keto reductase	Aldo_ket_red	Metabolism	1053	891	1398	557	738	604	163.672	165.995	209.154	96.7411	109.545	95.5297
LP_RS02165	2274.71	1742.27	2081.74	1229.71	1148.95	1061.13	0.826677	8.28035e-07	6.57398e-06	htpX	NC_999999999.1	461680	462579	+	900	protein_coding	Zinc metalloprotease HtpX	Peptidase_M48	Protein processing	2382	1516	2260	1134	1258	1087	327.049	249.484	298.671	173.978	164.946	151.864
LP_RS00885	188.127	218.359	210.016	112.778	120.558	114.215	0.824792	5.13408e-06	3.67276e-05	LP_RS00885	NC_999999999.1	199844	200503	-	660	protein_coding	Energy-coupling factor transporter transmembrane protein EcfT	-	Membrane transport	197	190	228	104	132	117	36.8838	42.6378	41.0883	21.7577	23.6012	22.29
LP_RS08905	62.0723	73.5523	53.4251	28.1945	44.7525	33.1908	0.822021	0.00991408	0.0331249	LP_RS08905	NC_999999999.1	1894853	1895821	-	969	protein_coding	Glycosyl transferase	Glycos_transf_2	Metabolism	65	64	58	26	49	34	8.28902	9.78232	7.1192	3.70487	5.96729	4.41188
LP_RS03295	629.318	593.016	527.803	290.62	325.141	384.622	0.805982	1.09945e-05	7.48687e-05	LP_RS03295	NC_999999999.1	693876	695288	+	1413	protein_coding	FAD-dependent oxidoreductase	Pyr_redox_2	Metabolism	659	516	573	268	356	394	57.6311	54.087	48.2325	26.1888	29.7312	35.0609
LP_RS01980	443.101	493.031	540.698	253.751	255.729	336.789	0.803144	5.41528e-05	0.000328006	LP_RS01980	NC_999999999.1	422195	423217	+	1023	protein_coding	YdcF family protein	-	Unknown	464	429	587	234	280	345	56.0474	62.1108	68.2479	31.5837	32.2989	42.4045
LP_RS04840	280.758	250.538	274.494	170.251	137.911	155.216	0.801637	6.69542e-06	4.72013e-05	LP_RS04840	NC_999999999.1	1034984	1035625	+	642	protein_coding	Mannosyl-glycoprotein endo-beta-N-acetylglucosaminidase	-	Metabolism	294	218	298	157	151	159	56.5882	50.2929	55.2088	33.7666	27.7554	31.1409
LP_RS03315	18558.7	18007.7	17260	9672.88	9430.9	11872.5	0.797139	1.32263e-07	1.15238e-06	LP_RS03315	NC_999999999.1	697829	699556	+	1728	protein_coding	Phospho-sugar mutase, Phosphoglucomutase/phosphomannomutase	PGM_PMM_II	Sugar metabolism	19434	15669	18738	8920	10326	12162	1389.73	1343.02	1289.75	712.761	705.169	884.972
LP_RS03755	1599.56	902.166	1121.93	884.874	572.649	635.506	0.792587	0.00727406	0.0254555	LP_RS03755	NC_999999999.1	806708	807217	+	510	protein_coding	Hypothetical protein	-	Unknown	1675	785	1218	816	627	651	405.843	227.974	284.056	220.924	145.078	160.502
LP_RS12265	508.038	443.613	623.599	331.828	273.082	308.479	0.788254	0.000109902	0.000623448	LP_RS12265	NC_999999999.1	2585499	2586704	-	1206	protein_coding	CPBP family intramembrane metalloprotease, CAAX protease self-immunity	-	Regulation	532	386	677	306	299	316	54.5102	47.4051	66.768	35.0346	29.2569	32.9464
LP_RS11770	1466.82	898.718	973.626	720.044	553.47	661.863	0.787515	0.00204884	0.00859499	LP_RS11770	NC_999999999.1	2475600	2476088	-	489	protein_coding	Hypothetical protein -	-	Unknown	1536	782	1057	664	606	678	388.147	236.855	257.095	187.492	146.241	174.337
LP_RS08180	5204.53	3808.63	7045.66	3539.49	2868.73	2905.17	0.786162	0.00339977	0.013233	LP_RS08180	NC_999999999.1	1748090	1748518	-	429	protein_coding	Spx/MgsR family RNA polymerase-binding regulatory protein	-	Base-specific DNA recognition	5450	3314	7649	3264	3141	2976	1569.83	1144.14	2120.68	1050.55	864.004	872.256
LP_RS13400	4918.04	2783.5	4013.33	2050.61	2230.32	2560.57	0.776062	0.00238307	0.00974928	LP_RS13400	NC_999999999.1	2845767	2846696	-	930	protein_coding	Foldase	-	Protein processing	5150	2422	4357	1891	2442	2623	684.286	385.724	557.226	280.758	309.862	354.637
LP_RS15640	102.181	103.433	68.163	41.2074	52.059	66.3815	0.772772	0.0145412	0.0460494	LP_RS15640	NC_999999999.1	3338687	3339346	-	660	protein_coding	Conjugal transfer protein	-	Plasmid transfer	107	90	74	38	57	68	20.0333	20.1969	13.3357	7.94992	10.1914	12.9549
LP_RS03175	2193.54	2244.5	2376.49	1414.06	1099.63	1489.68	0.767725	9.56138e-06	6.61702e-05	LP_RS03175	NC_999999999.1	669269	670366	+	1098	protein_coding	Undecaprenyl/decaprenyl-phosphate alpha-N-acetylglucosaminyl 1-phosphate transferase	Glycos_transf_4	Metabolism	2297	1953	2580	1304	1204	1526	258.507	263.442	279.476	163.983	129.398	174.751
LP_RS00890	510.903	610.255	677.946	351.347	354.367	357.289	0.759118	1.08803e-05	7.42392e-05	LP_RS00890	NC_999999999.1	200500	201906	-	1407	protein_coding	Energy-coupling factor ABC transporter ATP-binding protein	ABC_tran	Membrane transport	535	531	736	324	388	366	46.9865	55.8967	62.2172	31.7961	32.5419	32.7081
LP_RS02585	650.327	526.359	654.918	290.62	454.831	343.622	0.749355	0.00135899	0.00607981	LP_RS02585	NC_999999999.1	571874	572500	+	627	protein_coding	Matrixin family metalloprotease	-	Protein processing	681	458	711	268	498	352	134.212	108.189	134.874	59.0188	93.7274	70.5901
LP_RS12600	191.947	150.552	139.089	104.103	89.505	93.7151	0.747437	0.00108477	0.00504245	LP_RS12600	NC_999999999.1	2664511	2665191	-	681	protein_coding	VTT domain-containing protein	-	Unknown	201	131	151	96	98	96	36.4722	28.4911	26.3728	19.4647	16.9818	17.7253
LP_RS01655	99.3157	131.015	121.588	56.389	78.5452	74.1911	0.744908	0.00327431	0.0128564	LP_RS01655	NC_999999999.1	356779	357057	+	279	protein_coding	Hypothetical protein	-	Unknown	104	114	132	52	86	76	46.062	60.5182	56.2726	25.7349	36.3747	34.2514
LP_RS13515	615.948	863.091	914.674	438.099	451.178	544.719	0.738875	0.000954359	0.00449157	LP_RS13515	NC_999999999.1	2870482	2871483	-	1002	protein_coding	LacI family transcriptional regulator	LacI	Base-specific DNA recognition	645	751	993	404	494	558	79.5436	111.009	117.871	55.672	58.1787	70.0221
LP_RS13455	375.299	333.284	323.314	214.712	164.397	241.121	0.735788	0.000542736	0.00265137	LP_RS13455	NC_999999999.1	2857513	2858409	-	897	protein_coding	LysR family transcriptional regulator	LysR_substrate	Base-specific DNA recognition	393	290	351	198	180	247	54.1394	47.8841	46.5416	30.4787	23.6802	34.6237
LP_RS01220	2249.88	2038.78	1696.71	1386.95	1053.97	1154.84	0.735417	0.000162856	0.000891117	LP_RS01220	NC_999999999.1	266762	270895	+	4134	protein_coding	MMPL family transporter	-	Membrane transport	2356	1774	1842	1279	1154	1183	70.4236	63.5578	52.9964	42.7192	32.9413	35.9818
LP_RS12515	111.73	87.3434	111.456	63.9798	51.1457	72.2387	0.734318	0.00468888	0.0174894	LP_RS12515	NC_999999999.1	2648504	2650012	-	1509	protein_coding	Cell surface protein	-	Cell wall protein	117	76	121	59	56	74	9.58098	7.4595	9.53725	5.39866	4.37929	6.1661
LP_RS02995	221.55	282.717	158.433	131.213	126.038	140.573	0.733666	0.00679832	0.0239741	LP_RS02995	NC_999999999.1	633136	633804	-	669	protein_coding	Cell surface protein	-	Cell wall protein	232	246	172	121	138	144	42.8524	54.4621	30.5794	24.9737	24.3421	27.0648
LP_RS10205	67.8021	66.6568	72.7686	40.1229	51.1457	33.1908	0.733233	0.0100332	0.03347	LP_RS10205	NC_999999999.1	2154106	2154291	-	186	protein_coding	Hypothetical protein	-	Unknown	71	58	79	37	56	34	47.1692	46.185	50.5174	27.467	35.5288	22.9845
LP_RS05925	150.884	176.985	116.982	96.512	84.9384	86.8817	0.727175	0.00302771	0.0119909	LP_RS05925	NC_999999999.1	1271967	1272413	+	447	protein_coding	GNAT family N-acetyltransferase	-	Metabolism	158	154	127	89	93	89	43.678	51.0268	33.7927	27.4919	24.5516	25.0352
LP_RS12765	63.9822	78.1494	57.1095	45.545	31.9661	42.9528	0.725982	0.0150312	0.0471615	LP_RS12765	NC_999999999.1	2696703	2697458	+	756	protein_coding	SDR family oxidoreductase	adh_short	Redox signalling, respiration	67	68	62	42	35	44	10.9513	13.3221	9.75432	7.67097	5.46325	7.31812
LP_RS07325	1055.23	782.643	863.091	584.494	532.463	527.148	0.71707	6.01023e-05	0.000361465	LP_RS07325	NC_999999999.1	1555079	1555996	+	918	protein_coding	UbiA prenyltransferase family protein	UbiA	Metabolism	1105	681	937	539	583	540	148.742	109.873	121.401	81.0717	74.943	73.9639
LP_RS05105	1561.36	1063.06	791.244	765.589	644.801	669.673	0.715739	0.0123756	0.0401644	LP_RS05105	NC_999999999.1	1091692	1092420	+	729	protein_coding	CpsD/CapB family tyrosine-protein kinase	-	Regulation	1635	925	859	706	706	686	277.143	187.932	140.15	133.721	114.283	118.322
LP_RS00655	321.821	255.135	332.525	157.239	207.323	189.383	0.715166	0.000695115	0.00333398	LP_RS00655	NC_999999999.1	142032	142544	-	513	protein_coding	Folate family ECF transporter S component	-	Membrane transport	337	222	361	145	227	194	81.1757	64.0946	83.6983	39.0278	52.2172	47.5502
LP_RS14760	2078.95	3150.11	2744.94	1602.75	1380.02	1879.18	0.713664	0.00188675	0.00799399	LP_RS14760	NC_999999999.1	3145662	3146510	-	849	protein_coding	PRD domain-containing protein	PRD	Unknown	2177	2741	2980	1478	1511	1925	316.858	478.175	417.48	240.375	210.021	285.096
LP_RS13495	209.136	162.045	160.275	99.7652	104.118	121.049	0.71016	0.00134294	0.00603615	LP_RS13495	NC_999999999.1	2865200	2865838	+	639	protein_coding	DUF1700 domain-containing protein	-	Unknown	219	141	174	92	114	124	42.3503	32.6816	32.3873	19.8797	21.0528	24.4
LP_RS05985	60.1624	67.8061	67.2419	37.9541	36.5326	44.9052	0.708381	0.00837097	0.0287319	LP_RS05985	NC_999999999.1	1287010	1287621	-	612	protein_coding	L,D-transpeptidase	-	Protein processing	63	59	73	35	40	46	12.7205	14.2786	14.1873	7.89659	7.71283	9.45094
LP_RS12615	5070.83	3436.27	5273.42	2765.23	3144.55	2575.21	0.699757	0.00182971	0.00776578	LP_RS12615	NC_999999999.1	2667093	2669093	-	2001	protein_coding	ABC transporter ATP-binding protein/permease	ABC_tran	Membrane transport	5310	2990	5725	2550	3443	2638	327.915	221.314	340.295	175.961	203.046	165.766
LP_RS13460	518.543	642.434	486.352	279.776	316.007	419.766	0.696525	0.0029026	0.0115763	LP_RS13460	NC_999999999.1	2858550	2859776	+	1227	protein_coding	PLP-dependent aminotransferase family protein	Aminotran_1_2	Metabolism	543	559	528	258	346	430	54.6851	67.4765	51.1819	29.0334	33.2764	44.0649
LP_RS13910	1668.31	1282.57	1576.04	1046.45	864.91	888.341	0.694072	0.000108256	0.00061514	LP_RS13910	NC_999999999.1	2958086	2959753	-	1668	protein_coding	BCCT family transporter	-	Membrane transport	1747	1116	1711	965	947	910	129.423	99.0954	122.006	79.883	66.9975	68.5984
LP_RS13650	1930.93	1648.03	2654.67	1566.96	1008.3	1282.73	0.692706	0.0102714	0.0341844	LP_RS13650	NC_999999999.1	2897816	2898544	-	729	protein_coding	LrgB family protein	-	Regulation	2022	1434	2882	1445	1104	1314	342.742	291.345	470.212	273.693	178.709	226.64
LP_RS12955	375.299	224.105	271.731	160.492	177.183	203.049	0.68887	0.00842501	0.02883	LP_RS12955	NC_999999999.1	2741927	2742304	-	378	protein_coding	Helix-turn-helix transcriptional regulator	DUF24	Base-specific DNA recognition	393	195	295	148	194	208	128.474	76.4062	92.8233	54.0621	60.564	69.1895
LP_RS09770	1503.11	1103.29	1286.81	1044.28	812.851	566.196	0.684494	0.0134342	0.0431469	LP_RS09770	NC_999999999.1	2053913	2054182	-	270	protein_coding	IreB family regulatory phosphoprotein	-	Regulation	1574	960	1397	963	890	580	720.368	526.615	615.403	492.477	388.983	270.105
LP_RS05910	1110.62	1092.94	899.936	621.364	865.824	444.171	0.683828	0.0160072	0.0495141	LP_RS05910	NC_999999999.1	1271333	1271578	+	246	protein_coding	Hypothetical protein	-	Unknown	1163	951	977	573	948	455	584.195	572.573	472.374	321.62	454.756	232.565
LP_RS14555	136.559	120.672	135.405	90.0055	86.765	68.3339	0.682622	0.00205722	0.00861951	LP_RS14555	NC_999999999.1	3094697	3096913	-	2217	protein_coding	Alpha-galactosidase, Glycosyl hydrolase family 36 N-terminal domain	-	Sugar metabolism	143	105	147	83	95	70	7.97047	7.0147	7.8864	5.16934	5.05665	3.97009
LP_RS01210	1699.83	1359.57	2133.32	1118.02	1009.21	1110.91	0.681841	0.00149513	0.00653856	LP_RS01210	NC_999999999.1	265061	265753	+	693	protein_coding	GTP pyrophosphokinase	-	Metabolism	1780	1183	2316	1031	1105	1138	317.395	252.835	397.496	205.423	188.163	206.48
LP_RS06095	807.895	653.926	600.571	453.281	336.1	500.79	0.67741	0.00350827	0.013593	LP_RS06095	NC_999999999.1	1312973	1315522	-	2550	protein_coding	YfhO family protein	-	Unknown	846	569	652	418	368	513	40.9962	33.0489	30.4113	22.6339	17.0299	25.2956
LP_RS12970	20692	13269.3	22461.6	9753.13	13644.9	12129.3	0.66736	0.0116522	0.0382554	asnB	NC_999999999.1	2744913	2746814	-	1902	protein_coding	Asparagine synthase (glutamine-hydrolyzing)	-	Metabolism	21668	11546	24385	8994	14940	12425	1407.74	899.097	1524.89	652.928	926.926	821.399
LP_RS12280	648.417	645.882	893.488	493.404	442.045	443.194	0.667271	0.00090909	0.0042904	LP_RS12280	NC_999999999.1	2589614	2591446	-	1833	protein_coding	DUF2207 domain-containing protein	-	Unknown	679	562	970	455	484	454	45.7742	45.4108	62.9414	34.2746	31.1593	31.1431
LP_RS11005	1150.73	1251.54	1076.79	679.921	705.08	815.126	0.660449	1.376e-05	9.2222e-05	LP_RS11005	NC_999999999.1	2310572	2311468	+	897	protein_coding	Ribonuclease H family protein	RnaseH	RNA metabolism	1205	1089	1169	627	772	835	166	179.813	155.006	96.5157	101.562	117.048
LP_RS05270	212.001	181.582	200.805	163.745	119.644	95.6675	0.652521	0.0118665	0.0388463	LP_RS05270	NC_999999999.1	1126052	1126768	+	717	protein_coding	Hypothetical ComK protein	ComK	Unknown	222	158	218	151	131	98	38.2602	32.638	36.163	29.0791	21.5604	17.186
LP_RS05570	201.496	217.209	164.881	112.778	103.205	155.216	0.651298	0.00957605	0.0321218	hemH	NC_999999999.1	1183274	1184248	-	975	protein_coding	Ferrochelatase	-	Redox signalling, respiration	211	189	179	104	113	159	26.7418	28.7106	21.8361	14.7283	13.6766	20.5051
LP_RS03055	794.526	794.135	960.73	523.767	593.656	510.552	0.647146	7.86343e-05	0.000457533	LP_RS03055	NC_999999999.1	645639	645890	+	252	protein_coding	YaaL family protein	-	Unknown	832	691	1043	483	650	523	407.977	406.128	492.278	264.649	304.381	260.957
Novel00028	126.055	173.538	175.013	79.1615	115.078	108.358	0.645399	0.0136508	0.0435954	-	NC_999999999.1	483141	483591	+	451	-	-	-	Unknown	132	151	190	73	126	111	36.1669	49.5891	50.1076	22.3496	32.9685	30.9467
LP_RS02475	21397.8	36264.8	30461.5	15347.6	19534.9	21469.5	0.64504	0.013031	0.0420162	LP_RS02475	NC_999999999.1	533143	534117	+	975	protein_coding	Mannose/fructose/sorbose PTS transporter subunit IIA, PTS system fructose IIA component, PTS system sorbose subfamily IIB component	PTSIIB_sorb	Sugar transport	22407	31555	33070	14153	21389	21993	2839.83	4793.46	4034.19	2004.32	2588.75	2836.27
LP_RS08745	156.613	111.478	148.301	90.0055	91.3316	85.9055	0.643535	0.00511106	0.0187959	LP_RS08745	NC_999999999.1	1863042	1863278	-	237	protein_coding	YneF family protein	-	Unknown	164	97	161	83	100	88	85.5084	60.619	80.7987	48.3563	49.7917	46.6877
LP_RS13475	1393.28	1282.57	1126.53	880.536	749.833	805.364	0.642872	4.80859e-05	0.000292824	LP_RS13475	NC_999999999.1	2861735	2862496	+	762	protein_coding	Amino acid ABC transporter ATP-binding protein	ABC_tran	Membrane transport	1459	1116	1223	812	821	825	236.599	216.918	190.897	147.138	127.143	136.134
LP_RS07885	310.362	345.926	301.207	194.108	215.543	203.049	0.641483	6.46517e-05	0.000386092	LP_RS07885	NC_999999999.1	1678245	1679174	+	930	protein_coding	LysR family transcriptional regulator	HTH_1	Base-specific DNA recognition	325	301	327	179	236	208	43.1831	47.9368	41.8207	26.5762	29.9457	28.1222
LP_RS09140	247.334	175.836	283.705	168.083	129.691	158.144	0.63646	0.0134688	0.0431763	LP_RS09140	NC_999999999.1	1948944	1949450	-	507	protein_coding	Hypothetical protein	-	Unknown	259	153	308	155	142	162	63.1256	44.696	72.2553	42.2131	33.0511	40.1768
LP_RS15645	249.244	295.359	211.858	171.336	193.623	121.049	0.636399	0.0151216	0.0473577	LP_RS15645	NC_999999999.1	3339315	3339677	-	363	protein_coding	Conjugal transfer protein	-	Plasmid transfer	261	257	230	158	212	124	88.8479	104.861	75.3613	60.0999	68.9182	42.952
LP_RS02385	200.541	252.836	223.833	124.706	155.264	155.216	0.634149	0.0017908	0.00764151	LP_RS02385	NC_999999999.1	512929	513264	+	336	protein_coding	Cupin domain-containing protein	Cupin_2	Base-specific DNA recognition	210	220	243	115	170	159	77.2313	96.977	86.0189	47.2587	59.7055	59.5013
LP_RS06135	114.595	120.672	145.537	69.4019	93.1583	82.9769	0.631096	0.00772007	0.0267682	LP_RS06135	NC_999999999.1	1321110	1322426	+	1317	protein_coding	FAD-dependent oxidoreductase	Pyr_redox_2	Redox signalling, respiration	120	105	158	64	102	85	11.2592	11.8083	14.2692	6.70992	9.13943	8.11524
LP_RS04175	876.652	667.717	977.31	589.916	519.677	525.195	0.626514	0.0020011	0.00843641	LP_RS04175	NC_999999999.1	900921	901685	+	765	protein_coding	YibE/F family protein	-	Membrane transport	918	581	1061	544	569	538	148.284	112.486	164.961	98.1885	87.772	88.4279
LP_RS06050	276.938	352.821	288.311	189.771	163.484	241.121	0.626313	0.00644986	0.0229734	LP_RS06050	NC_999999999.1	1302964	1303911	-	948	protein_coding	LysR family transcriptional regulator	LysR_substrate	Base-specific DNA recognition	290	307	313	175	179	247	37.801	47.964	39.2702	25.489	22.2818	32.761
LP_RS14005	1764.76	2103.14	2118.58	1325.14	1422.95	1134.34	0.62458	0.000192481	0.00103163	LP_RS14005	NC_999999999.1	2980416	2980781	-	366	protein_coding	Hypothetical protein	-	Unknown	1848	1830	2300	1222	1558	1162	623.928	740.552	747.435	461.013	502.333	399.203
LP_RS10240	1040.91	881.479	1013.23	612.688	634.755	657.958	0.624098	7.47458e-06	5.20463e-05	LP_RS10240	NC_999999999.1	2161730	2162581	+	852	protein_coding	Polysaccharide deacetylase family protein	Polysacc_deac_1	Cell wall stucture	1090	767	1100	565	695	674	158.089	133.334	153.561	91.5655	96.2609	99.4692
LP_RS00795	1874.58	1326.24	1465.5	1052.96	880.437	1104.08	0.619885	0.00248867	0.0101275	LP_RS00795	NC_999999999.1	178865	181885	+	3021	protein_coding	SpaA isopeptide-forming pilin-related protein, Cna protein B-type domain	-	Cell wall protein	1963	1154	1591	971	964	1131	80.294	56.5771	62.6392	44.3804	37.6557	47.0739
LP_RS00140	1707.47	1641.14	2460.32	1214.53	1520.67	1062.1	0.613364	0.0136063	0.0435351	LP_RS00140	NC_999999999.1	36972	37196	+	225	protein_coding	Hypothetical protein	-	Unknown	1788	1428	2671	1120	1665	1088	981.97	940.007	1411.95	687.319	873.246	608.016
LP_RS02400	1547.99	1494.03	1499.59	799.206	962.635	1207.56	0.612736	0.00213999	0.00893326	pnuC	NC_999999999.1	515599	516420	-	822	protein_coding	Nicotinamide riboside transporter PnuC	-	Membrane transport	1621	1300	1628	737	1054	1237	243.683	234.238	235.564	123.799	151.312	189.22
LP_RS12105	253.064	239.045	238.571	170.251	155.264	153.263	0.6115	0.000178617	0.000961872	LP_RS12105	NC_999999999.1	2553764	2554261	-	498	protein_coding	GNAT family N-acetyltransferase	Acetyltransf_1	Metabolism	265	208	259	157	170	157	65.7552	61.8614	61.8582	43.5305	40.2832	39.6405
LP_RS01305	6761.11	5766.96	6820.91	4221.58	4481.64	4024.87	0.604331	9.97939e-06	6.8505e-05	LP_RS01305	NC_999999999.1	288937	290139	+	1203	protein_coding	NAD(P)/FAD-dependent oxidoreductase	Pyr_redox_2	Redox signalling, respiration	7080	5018	7405	3893	4907	4123	727.245	617.804	732.127	446.829	481.344	430.939
LP_RS03410	877.607	845.852	728.607	571.481	468.531	574.981	0.602794	0.000420494	0.00211055	rpoN	NC_999999999.1	722326	723663	+	1338	protein_coding	RNA polymerase factor sigma-54	Sigma54_DBD	Base-specific DNA recognition	919	736	791	527	513	589	84.8736	81.4718	70.3149	54.3848	45.2445	55.3513
LP_RS08760	379.119	340.18	319.629	235.316	221.023	233.312	0.591765	0.000205523	0.00109806	LP_RS08760	NC_999999999.1	1864489	1864668	-	180	protein_coding	DNA alkylation repair protein	-	DNA repair	397	296	347	217	242	239	272.541	243.559	229.289	166.46	158.653	166.953
LP_RS02435	4847.37	5279.68	5049.59	3126.34	3593.9	3349.34	0.591613	1.05586e-06	8.15411e-06	LP_RS02435	NC_999999999.1	523336	525990	+	2655	protein_coding	Cation-translocating P-type ATPase	E1-E2_ATPase	Membrane transport	5076	4594	5482	2883	3935	3431	236.249	256.278	245.585	149.935	174.898	162.489
LP_RS02540	1753.3	1305.55	1401.95	1065.97	892.31	1013.29	0.58665	0.00146919	0.00645858	LP_RS02540	NC_999999999.1	562296	563267	+	972	protein_coding	3-Oxoacyl-[acyl-carrier-protein (ACP)] synthase III	-	Metabolism	1836	1136	1522	983	977	1038	233.41	173.1	186.241	139.64	118.613	134.276
LP_RS13045	363.839	308	342.657	237.484	254.815	184.502	0.584657	0.00356613	0.0137389	LP_RS13045	NC_999999999.1	2763169	2763768	+	600	protein_coding	TetR/AcrR family transcriptional regulator	TetR_N	Base-specific DNA recognition	381	268	372	219	279	189	78.467	66.156	73.7426	50.3983	54.8729	39.6076
LP_RS13500	571.065	428.672	389.634	307.971	316.007	302.622	0.58463	0.00495852	0.0183741	LP_RS13500	NC_999999999.1	2865822	2866757	+	936	protein_coding	DUF4097 domain-containing protein, Putative adhesin	-	Cell wall protein	598	373	423	284	346	310	78.9476	59.0226	53.7516	41.8953	43.622	41.6442
LP_RS03485	1566.13	1502.08	1712.37	1173.33	992.775	1024.03	0.584311	4.64037e-05	0.000284621	LP_RS03485	NC_999999999.1	745903	746466	-	564	protein_coding	Hypothetical protein	-	Unknown	1640	1307	1859	1082	1087	1049	359.317	343.227	392.037	264.893	227.434	233.865
LP_RS11590	1384.69	1381.41	1328.26	801.375	1204.66	734.102	0.578924	0.0144805	0.0459	LP_RS11590	NC_999999999.1	2442043	2442852	+	810	protein_coding	ABC transporter permease	-	Membrane transport	1450	1202	1442	739	1319	752	221.206	219.789	211.742	125.974	192.161	116.735
LP_RS11950	2119.05	2060.61	2025.55	1357.67	1592.82	1205.61	0.578032	0.000296788	0.00153265	LP_RS11950	NC_999999999.1	2519926	2520465	+	540	protein_coding	Dihydrofolate reductase family protein	RibD_C	Metabolism	2219	1793	2199	1252	1744	1235	507.782	491.781	484.349	320.135	381.116	287.569
LP_RS12455	1426.71	1217.06	1166.14	817.641	811.025	930.318	0.574257	0.000259384	0.00135182	LP_RS12455	NC_999999999.1	2635315	2636016	+	702	protein_coding	Lipase/esterase	-	Metabolism	1494	1059	1266	754	888	953	262.983	223.431	214.498	148.306	149.273	170.696
LP_RS05585	333.281	282.717	281.863	211.459	189.056	205.978	0.567667	0.000897354	0.0042409	LP_RS05585	NC_999999999.1	1187426	1188922	+	1497	protein_coding	Glycosyltransferase	Glycos_transf_1	Metabolism	349	246	306	195	207	211	28.8083	24.3388	24.3123	17.9861	16.3175	17.7227
LP_RS05860	555.786	427.523	533.329	399.061	269.428	358.265	0.564786	0.012728	0.0411903	LP_RS05860	NC_999999999.1	1255438	1255797	-	360	protein_coding	YisL family protein	-	Unknown	582	372	579	368	295	367	199.772	153.047	191.295	141.146	96.6995	128.183
LP_RS09765	2608.95	1818.12	2349.78	1864.09	1422.95	1301.27	0.563095	0.0151438	0.0473838	ruvX	NC_999999999.1	2053482	2053916	-	435	protein_coding	Holliday junction resolvase RuvX	-	DNA replication	2732	1582	2551	1719	1558	1333	776.077	538.645	697.506	545.644	422.652	385.309
LP_RS14955	2903.07	3013.35	3313.27	2028.92	2104.28	2121.28	0.561417	1.95358e-06	1.46864e-05	LP_RS14955	NC_999999999.1	3190178	3191383	-	1206	protein_coding	FAD-dependent oxidoreductase	Pyr_redox_2	Redox signalling, respiration	3040	2622	3597	1871	2304	2173	311.487	322.011	354.748	214.215	225.445	226.559
LP_RS06765	879.517	766.553	824.404	601.844	622.882	451.98	0.559496	0.00320943	0.0126516	LP_RS06765	NC_999999999.1	1447513	1447851	-	339	protein_coding	Hypothetical protein	-	Unknown	921	667	895	555	682	463	335.717	291.415	314.015	226.056	237.405	171.731
LP_RS01200	235.875	318.344	331.604	180.011	191.796	230.383	0.555772	0.013368	0.0429748	LP_RS01200	NC_999999999.1	263170	264564	+	1395	protein_coding	FAD-binding protein, FAD linked oxidase	FAD_binding_4	Redox signalling, respiration	247	277	360	166	210	236	21.8794	29.4097	30.6941	16.4307	17.7644	21.2719
LP_RS03045	1726.57	1677.91	1811.85	1129.95	1253.07	1178.27	0.550514	2.72845e-06	2.02429e-05	LP_RS03045	NC_999999999.1	644701	645009	+	309	protein_coding	YbaB/EbfC family nucleoid-associated protein	-	Base-specific DNA recognition	1808	1460	1967	1042	1372	1207	723.025	699.81	757.134	465.621	523.963	491.153
LP_RS07875	1432.44	1123.97	1244.44	948.854	899.616	764.364	0.541254	0.00210988	0.00881841	ylqF	NC_999999999.1	1675492	1676346	-	855	protein_coding	Ribosome biogenesis GTPase YlqF	-	Metabolism	1500	978	1351	875	985	783	216.79	169.417	187.939	141.307	135.949	115.15
LP_RS01440	5852.94	4369.47	4976.82	3562.27	3139.98	3748.6	0.540541	0.00220749	0.00913647	LP_RS01440	NC_999999999.1	314266	315357	+	1092	protein_coding	ABC transporter ATP-binding protein	ABC_tran	Membrane transport	6129	3802	5403	3285	3438	3840	693.554	515.674	588.49	415.371	371.525	442.158
LP_RS12035	1173.64	1259.58	1160.61	767.758	825.638	885.413	0.535157	3.89658e-05	0.000242502	LP_RS12035	NC_999999999.1	2540622	2541521	+	900	protein_coding	ABC transporter ATP-binding protein	ABC_tran	Membrane transport	1229	1096	1260	708	904	907	168.742	180.366	166.516	108.621	118.531	126.717
LP_RS07815	19777.2	15441.4	18640.7	12906.6	11990	12434.8	0.528867	0.000476559	0.00235028	LP_RS07815	NC_999999999.1	1659137	1660096	-	960	protein_coding	LysR family transcriptional regulator	LysR_substrate	Base-specific DNA recognition	20710	13436	20237	11902	13128	12738	2665.77	2072.93	2507.27	1711.87	1613.74	1668.39
LP_RS12030	199.586	233.299	184.224	126.875	154.35	145.454	0.527984	0.00824677	0.0283629	LP_RS12030	NC_999999999.1	2539199	2539699	+	501	protein_coding	Methylated-DNA--[protein]-cysteine S-methyltransferase	DNA_binding_1	DNA methylation	209	203	200	117	169	149	51.5492	60.0128	47.4809	32.2457	39.8065	37.3953
LP_RS00130	1498.33	1796.29	1940.8	1062.72	1389.15	1178.27	0.527913	0.00515982	0.0189547	LP_RS00130	NC_999999999.1	36033	36482	-	450	protein_coding	Pyridoxamine 5'-phosphate oxidase family protein	Pyridox_oxidase	Redox signalling, respiration	1569	1563	2107	980	1521	1207	430.848	514.437	556.902	300.702	398.861	337.259
LP_RS00495	3141.81	2843.26	2749.55	2114.59	2084.19	1869.42	0.525569	6.70375e-05	0.00039824	LP_RS00495	NC_999999999.1	109566	112304	-	2739	protein_coding	Cation-transporting P-type ATPase	E1-E2_ATPase	Membrane transport	3290	2474	2985	1950	2282	1915	148.428	133.781	129.622	98.3027	98.317	87.9114
LP_RS12790	1293.01	1232	1415.76	1021.51	924.276	796.579	0.523675	0.00126021	0.0057325	LP_RS12790	NC_999999999.1	2702722	2704446	-	1725	protein_coding	ABC transporter ATP-binding protein/permease	ABC_membrane	Membrane transport	1354	1072	1537	942	1012	816	96.9936	92.0431	105.977	75.4023	69.2303	59.4798
LP_RS03415	20087.6	16513.7	19122.5	15119.8	11584.5	12064.8	0.523446	0.00333525	0.0130417	LP_RS03415	NC_999999999.1	723880	724911	+	1032	protein_coding	Central glycolytic genes regulator, Putative sugar-binding domain	Sugar-bind	Sugar metabolism	21035	14369	20760	13943	12684	12359	2518.7	2062.21	2392.62	1865.52	1450.38	1505.82
LP_RS12010	1499.29	1553.79	1504.19	1008.5	1008.3	1154.84	0.52273	3.58493e-05	0.000226003	asp1	NC_999999999.1	2533183	2534691	-	1509	protein_coding	Accessory Sec system glycosyltransferase Asp1	Glycos_transf_1	Metabolism	1570	1352	1633	930	1104	1183	128.565	132.701	128.713	85.0975	86.3346	98.5744
LP_RS07865	803.12	786.091	830.852	607.266	586.349	501.766	0.513986	0.000375462	0.00190137	dprA	NC_999999999.1	1673787	1674653	-	867	protein_coding	DNA-processing protein, DNA recombination-mediator protein A	SMF	DNA recombination	841	684	902	560	642	514	119.864	116.848	123.741	89.185	87.3818	74.544
LP_RS07260	507.083	447.06	408.978	318.815	325.141	311.408	0.512674	0.00128675	0.00583763	LP_RS07260	NC_999999999.1	1545878	1546159	-	282	protein_coding	Antibiotic biosynthesis monooxygenase	-	Metabolism	531	389	444	294	356	319	232.68	204.308	187.267	143.953	148.972	142.236
LP_RS13995	477.479	573.478	591.36	331.828	445.698	375.837	0.508559	0.00903485	0.0307004	LP_RS13995	NC_999999999.1	2978835	2979158	-	324	protein_coding	Hypothetical protein	-	Unknown	500	499	642	306	488	385	190.695	228.108	235.677	130.407	177.738	149.412
LP_RS01635	164.253	131.015	147.379	106.272	102.291	103.477	0.507459	0.0111499	0.0368796	LP_RS01635	NC_999999999.1	353648	354034	+	387	protein_coding	Hypothetical protein	-	Unknown	172	114	160	98	112	106	54.92	43.6294	49.174	34.9654	34.1517	34.44
LP_RS03785	4073.85	4125.83	5202.5	3294.42	3321.73	2824.14	0.505677	0.00346936	0.0134576	LP_RS03785	NC_999999999.1	812630	813466	+	837	protein_coding	Transporter substrate-binding domain-containing protein	-	Membrane transport	4266	3590	5648	3038	3637	2893	629.809	635.264	802.594	501.17	512.77	434.602
LP_RS05360	348.56	385.001	348.184	254.835	240.202	269.431	0.500061	0.000982608	0.00461174	LP_RS05360	NC_999999999.1	1145546	1145926	+	381	protein_coding	DUF1634 domain-containing protein	-	Unknown	365	335	378	235	263	276	118.381	130.228	118.003	85.1659	81.4584	91.0862
LP_RS06800	5205.48	4097.1	4811.02	3551.42	3056.87	3387.41	0.497948	0.00171531	0.00735937	LP_RS06800	NC_999999999.1	1451815	1452876	+	1062	protein_coding	Aminopeptidase P family protein, Metallopeptidase family M24	Peptidase_M24	Protein processing	5451	3565	5223	3275	3347	3470	634.257	497.188	584.955	425.804	371.909	410.841
LP_RS09060	483.209	414.881	499.248	358.938	304.134	329.955	0.495056	0.00276838	0.0111722	LP_RS09060	NC_999999999.1	1927079	1927381	-	303	protein_coding	YlbG family protein	-	Unknown	506	361	542	331	333	338	206.358	176.462	212.757	150.837	129.69	140.263
LP_RS08245	1374.19	1292.91	1086	929.334	835.684	908.841	0.489177	0.00193974	0.00820824	LP_RS08245	NC_999999999.1	1759376	1760782	-	1407	protein_coding	FAD-dependent oxidoreductase	Pyr_redox_2	Redox signalling, respiration	1439	1125	1179	857	915	931	126.381	118.425	99.6659	84.1027	76.7418	83.2001
LP_RS01985	2234.6	2415.73	2677.7	1704.68	1585.52	1933.85	0.488372	0.00172301	0.0073831	LP_RS01985	NC_999999999.1	423300	424286	+	987	protein_coding	Lipoprotein	-	Membrane protein	2340	2102	2907	1572	1736	1981	292.963	315.429	350.312	219.917	207.557	252.369
LP_RS10965	11068	8011.46	9631.25	7384.79	6561.26	6618.63	0.481523	0.00657492	0.0233822	LP_RS10965	NC_999999999.1	2298372	2300525	+	2154	protein_coding	LTA synthase family protein, sulfatase	Sulfatase	Metabolism	11590	6971	10456	6810	7184	6780	664.892	479.33	577.36	436.54	393.573	395.779
LP_RS13360	212.956	231	281.863	175.673	180.837	164.978	0.477909	0.0140936	0.0448408	LP_RS13360	NC_999999999.1	2838383	2839104	-	722	protein_coding	Sulfite exporter TauE/SafE family protein	-	Membrane transport	223	201	306	162	198	169	38.1664	41.2329	50.4094	30.9814	32.3618	29.4319
LP_RS08015	2383.58	2193.93	2193.19	1538.77	1652.19	1670.28	0.477877	3.5152e-05	0.000222433	LP_RS08015	NC_999999999.1	1706077	1706793	-	717	protein_coding	rRNA pseudouridine synthase	S4	Metabolism	2496	1909	2381	1419	1809	1711	430.169	394.341	394.973	273.266	297.731	300.054
LP_RS11935	389.623	333.284	443.981	265.679	298.654	275.288	0.475866	0.00937797	0.0315821	LP_RS11935	NC_999999999.1	2517057	2517737	+	681	protein_coding	ABC transporter ATP-binding protein	ABC_tran	Membrane transport	408	290	482	245	327	282	74.0332	63.072	84.1835	49.6755	56.6638	52.0679
LP_RS02360	614.994	516.016	605.177	469.547	389.986	391.456	0.47473	0.00516762	0.0189628	LP_RS02360	NC_999999999.1	510340	511182	+	843	protein_coding	Metallophosphoesterase	Metallophos	Metabolism	644	449	657	433	427	401	94.3999	78.8868	92.6968	70.9224	59.773	59.8116
LP_RS08020	1131.63	1063.06	1104.42	773.18	833.858	768.269	0.473904	5.88364e-05	0.000355109	scpB	NC_999999999.1	1706793	1707392	-	600	protein_coding	SMC-Scp complex subunit ScpB	DUF387	Base-specific DNA recognition	1185	925	1199	713	913	787	244.051	228.337	237.681	164.082	179.566	164.927
LP_RS08775	265.479	324.09	307.655	207.121	211.889	228.431	0.469202	0.0058559	0.021146	LP_RS08775	NC_999999999.1	1866908	1867300	-	393	protein_coding	Hypothetical protein	-	Unknown	278	282	334	191	232	234	87.4109	106.278	101.084	67.1064	69.6627	74.8672
LP_RS01350	1020.85	1041.23	908.226	688.597	782.712	673.577	0.468867	0.00131389	0.00592123	LP_RS01350	NC_999999999.1	296752	297279	+	528	protein_coding	GNAT family N-acetyltransferase	-	Metabolism	1069	906	986	635	857	690	250.183	254.144	222.111	166.059	191.537	164.317
LP_RS10820	1019.9	886.076	735.976	634.376	648.455	627.696	0.467417	0.0087489	0.0298182	LP_RS10820	NC_999999999.1	2268535	2269317	+	783	protein_coding	ATP-binding cassette domain-containing protein	ABC_tran	Membrane transport	1068	771	799	585	710	643	168.548	145.84	121.37	103.161	107.004	103.257
LP_RS03515	565.336	601.061	550.831	404.483	423.779	415.861	0.463786	0.000319314	0.00163654	LP_RS03515	NC_999999999.1	750484	751020	-	537	protein_coding	3'-5' exonuclease	Exonuc_X-T	DNA modification	592	523	598	373	464	426	136.226	144.249	132.451	95.9086	101.964	99.7479
LP_RS14000	974.058	1113.63	999.417	689.681	712.387	837.579	0.462325	0.00280238	0.0112426	mutY	NC_999999999.1	2979248	2980348	-	1101	protein_coding	A/G-specific adenine glycosylase, HhH-GPD superfamily base excision DNA repair protein	HhH-GPD	DNA repair	1020	969	1085	636	780	858	114.479	130.353	117.211	79.7614	83.6011	97.987
LP_RS02160	4700.31	3412.14	3590.53	2963.68	2840.41	2695.29	0.461593	0.0112444	0.0370956	LP_RS02160	NC_999999999.1	461108	461668	+	561	protein_coding	LemA family protein	-	Unknown	4922	2969	3898	2733	3110	2761	1084.16	783.85	826.43	672.667	654.188	618.831
LP_RS07330	1133.54	988.36	951.519	781.855	712.387	745.816	0.456793	0.00137296	0.00612246	LP_RS07330	NC_999999999.1	1556095	1556871	+	777	protein_coding	Potassium channel family protein	Ion_trans_2	Membrane transport	1187	860	1033	721	780	764	188.774	163.932	158.127	128.126	118.462	123.635
LP_RS08075	2220.28	2443.32	2173.85	1489.97	1792.84	1709.32	0.453259	0.00148981	0.00652586	pepT	NC_999999999.1	1722006	1723244	-	1239	protein_coding	peptidase T	Peptidase_M20	Protein processing	2325	2126	2360	1374	1963	1751	231.881	254.143	226.552	153.122	186.962	177.698
LP_RS12015	1272.01	1050.42	1071.26	761.252	768.099	950.818	0.452541	0.0104692	0.0347407	LP_RS12015	NC_999999999.1	2534688	2536232	-	1545	protein_coding	Glycosyltransferase	Glycos_transf_1	Metabolism	1332	914	1163	702	841	974	106.534	87.62	89.532	62.7381	64.2351	79.2682
LP_RS01345	761.102	738.971	640.18	510.754	533.377	520.314	0.451416	0.00154557	0.00673314	LP_RS01345	NC_999999999.1	296263	296748	+	486	protein_coding	GNAT family N-acetyltransferase	Acetyltransf_1	Metabolism	797	643	695	471	584	533	202.645	195.957	170.089	133.816	141.802	137.898
LP_RS05430	4041.39	3733.93	3935.03	2731.61	2838.59	2994.98	0.451269	4.26338e-05	0.000264844	LP_RS05430	NC_999999999.1	1161961	1163016	+	1056	protein_coding	Flippase-like domain-containing protein, Lysylphosphatidylglycerol synthase TM region	-	Metabolism	4232	3249	4272	2519	3108	3068	495.217	455.692	481.165	329.372	347.314	365.309
LP_RS14895	1094.38	1210.17	1222.33	887.043	846.644	849.293	0.449409	0.000229392	0.00121036	LP_RS14895	NC_999999999.1	3178213	3179289	-	1077	protein_coding	GntR family transcriptional regulator	GntR	Base-specific DNA recognition	1146	1053	1327	818	927	870	131.487	144.81	146.549	104.872	101.571	101.572
LP_RS11265	778.291	744.718	747.951	481.475	559.863	627.696	0.443703	0.00581479	0.0210422	ybaK	NC_999999999.1	2367243	2367746	+	504	protein_coding	Cys-tRNA(Pro) deacylase	-	Metabolism	815	648	812	444	613	643	199.821	190.428	191.625	121.64	143.527	160.416
LP_RS03040	4749.97	4420.04	5045.9	3394.18	3656	3409.86	0.442688	0.000208925	0.00111165	dnaX	NC_999999999.1	642982	644679	+	1698	protein_coding	DNA polymerase III subunit gamma/tau	-	Base-specific DNA recognition	4974	3846	5478	3130	4003	3493	361.977	335.473	383.717	254.525	278.197	258.66
LP_RS14305	372.434	325.239	423.716	266.763	272.168	288.955	0.439324	0.0122114	0.0397484	LP_RS14305	NC_999999999.1	3038402	3038737	-	336	protein_coding	Hypothetical protein	-	Unknown	390	283	460	246	298	296	143.43	124.748	162.834	101.092	104.66	110.77
LP_RS04190	403.948	471.195	488.195	311.224	340.667	353.384	0.438645	0.00667603	0.0236058	LP_RS04190	NC_999999999.1	903314	903613	-	300	protein_coding	Bacteriocin immunity protein	-	Self-protection, immunity	423	410	530	287	373	362	174.234	202.418	210.127	132.094	146.721	151.725
LP_RS08950	1911.83	2065.21	1701.31	1355.51	1401.03	1441.85	0.435154	0.00148725	0.00652586	uvrC	NC_999999999.1	1903487	1905301	-	1815	protein_coding	Excinuclease ABC subunit UvrC	GIY-YIG	DNA modification	2002	1797	1847	1250	1534	1477	136.302	146.642	121.037	95.0947	99.7364	102.323
LP_RS09820	1642.53	1502.08	1775	1142.96	1293.26	1203.65	0.434766	0.00172694	0.0073906	LP_RS09820	NC_999999999.1	2065989	2066507	+	519	protein_coding	Hypothetical protein	-	Unknown	1720	1307	1927	1054	1416	1233	409.519	372.987	441.612	280.412	321.959	298.72
LP_RS07615	373.389	378.105	366.606	255.919	282.215	289.931	0.431907	0.0027938	0.0112426	LP_RS07615	NC_999999999.1	1619090	1619485	-	396	protein_coding	DUF1801 domain-containing protein	-	Unknown	391	329	398	236	309	297	122.01	123.051	119.54	82.2886	92.0806	94.3039
LP_RS09380	478.434	473.493	553.594	410.989	363.5	344.598	0.429504	0.00841566	0.028827	LP_RS09380	NC_999999999.1	2001325	2001684	-	360	protein_coding	PTS glucitol/sorbitol transporter subunit IIA, PTS system glucitol/sorbitol-specific IIA component	-	Sugar transport	501	412	601	379	398	353	171.968	169.504	198.563	145.365	130.462	123.294
LP_RS07555	2481.94	2019.24	2633.49	1741.55	1734.39	1840.14	0.424841	0.00769583	0.0267387	LP_RS07555	NC_999999999.1	1606171	1607250	-	1080	protein_coding	Hypothetical protein	-	Unknown	2599	1757	2859	1606	1899	1885	297.369	240.954	314.86	205.326	207.494	219.46
LP_RS07405	3040.59	3076.56	2960.49	2321.71	2205.66	2237.45	0.424312	1.59808e-05	0.00010606	LP_RS07405	NC_999999999.1	1574874	1577678	+	2805	protein_coding	Exonuclease domain-containing protein	Exonuc_X-T	DNA modification	3184	2677	3214	2141	2415	2292	140.266	141.352	136.282	105.392	101.599	102.743
LP_RS02170	2414.14	2392.75	2152.66	1654.8	1806.54	1735.68	0.420946	0.000535475	0.0026256	LP_RS02170	NC_999999999.1	462640	463428	+	789	protein_coding	Hypothetical protein	-	Unknown	2528	2082	2337	1526	1978	1778	395.925	390.831	352.297	267.055	295.838	283.35
LP_RS02545	824.129	697.598	842.826	648.474	532.463	593.529	0.415632	0.0119669	0.039137	LP_RS02545	NC_999999999.1	563278	563679	+	402	protein_coding	Acetyl-CoA carboxylase biotin carboxyl carrier protein subunit	Biotin_lipoyl	Metabolism	863	607	915	598	583	608	265.276	223.639	270.721	205.399	171.138	190.172
LP_RS12275	798.346	869.986	989.285	677.753	679.507	636.482	0.414938	0.00568251	0.0206075	LP_RS12275	NC_999999999.1	2588733	2589527	-	795	protein_coding	Cof-type HAD-IIB family hydrolase	Hydrolase_3	Metabolism	836	757	1074	625	744	652	129.943	141.031	160.681	108.552	110.436	103.121
LP_RS10005	777.337	715.986	759.004	559.552	579.956	558.386	0.408022	0.00076401	0.00363092	LP_RS10005	NC_999999999.1	2113435	2114715	+	1281	protein_coding	Replication-associated recombination protein A	AAA	DNA replication	814	623	824	516	635	572	78.5215	72.0318	76.5077	55.6191	58.4965	56.1455
LP_RS04145	635.048	690.703	689.92	512.923	502.324	508.6	0.403396	0.00117309	0.00537942	recQ	NC_999999999.1	893921	895729	+	1809	protein_coding	DNA helicase RecQ	HRDC	DNA replication	665	601	749	473	550	521	45.4252	49.2064	49.2459	36.1032	35.8781	36.2133
LP_RS03050	3057.78	2817.97	3353.8	2088.56	2389.24	2506.88	0.402093	0.00746028	0.0260535	recR	NC_999999999.1	645025	645624	+	600	protein_coding	Recombination mediator RecR	-	DNA recombination	3202	2452	3641	1926	2616	2568	659.452	605.278	721.766	443.229	514.507	538.161
LP_RS14355	434.506	467.747	483.589	353.516	334.274	362.17	0.400748	0.00407729	0.0154628	LP_RS14355	NC_999999999.1	3045081	3046052	-	972	protein_coding	SGNH/GDSL hydrolase family protein	-	Metabolism	455	407	525	326	366	371	57.844	62.0174	64.2421	46.31	44.4344	47.9928
LP_RS05425	4194.18	3350.08	3581.32	2837.89	2747.26	2852.45	0.399158	0.00553548	0.0201387	LP_RS05425	NC_999999999.1	1160935	1161957	+	1023	protein_coding	Glycosyltransferase	Glycos_transf_1	Metabolism	4392	2915	3888	2617	3008	2922	530.518	422.035	452.041	353.225	346.982	359.148
LP_RS04985	2769.38	2541	2353.47	2001.81	1827.55	2032.45	0.386828	0.00388668	0.0148559	gdhA	NC_999999999.1	1066710	1068065	-	1356	protein_coding	NADP-specific glutamate dehydrogenase	-	Metabolism	2900	2211	2555	1846	2001	2082	264.272	241.499	224.108	187.973	174.138	193.059
LP_RS14975	4388.04	3500.63	3627.38	3048.26	2793.83	3004.74	0.380595	0.0122123	0.0397484	LP_RS14975	NC_999999999.1	3193903	3195357	+	1455	protein_coding	Catalase-related immune-responsive	Catalase	Metabolism	4595	3046	3938	2811	3059	3078	390.244	310.065	321.914	266.76	248.097	265.995
LP_RS05275	492.759	429.822	467.009	386.048	358.933	328.003	0.374541	0.015004	0.0471615	recX	NC_999999999.1	1126801	1127604	+	804	protein_coding	Recombination regulator RecX	-	DNA recombination	516	374	507	356	393	336	79.3062	68.8971	75.003	61.1388	57.6821	52.5475
LP_RS02550	2488.62	2350.23	2341.49	1800.11	1731.65	2008.04	0.374296	0.00280181	0.0112426	LP_RS02550	NC_999999999.1	563682	565004	+	1323	protein_coding	Acetyl-CoA carboxylase biotin carboxylase	CPSase_L_D2	Metabolism	2606	2045	2542	1660	1896	2057	243.404	228.939	228.53	173.249	169.115	195.498
LP_RS10815	789.751	715.986	639.258	553.046	555.296	549.6	0.3714	0.0120515	0.0393758	LP_RS10815	NC_999999999.1	2267640	2268548	+	909	protein_coding	ABC transporter permease	BPD_transp_2	Membrane transport	827	623	694	510	608	563	112.423	101.51	90.8077	77.4692	78.9305	77.8777
LP_RS06420	4888.43	4206.27	4911.42	3534.07	3494.35	3820.84	0.368629	0.00535225	0.0195559	LP_RS06420	NC_999999999.1	1377519	1378235	+	717	protein_coding	Bax inhibitor-1/YccA family protein	-	Regulation	5119	3660	5332	3259	3826	3914	882.225	756.045	884.5	627.608	629.696	686.389
LP_RS12040	1278.69	1369.91	1270.23	1055.13	1053.05	995.723	0.335979	0.00325193	0.0127894	LP_RS12040	NC_999999999.1	2541514	2542731	+	1218	protein_coding	ABC transporter permease	-	Membrane transport	1339	1192	1379	973	1153	1020	135.846	144.949	134.662	110.303	111.709	105.298
LP_RS03700	1628.2	1836.51	1703.15	1307.79	1347.14	1452.58	0.33086	0.00839332	0.0287795	LP_RS03700	NC_999999999.1	793923	794912	+	990	protein_coding	Biotin--[acetyl-CoA-carboxylase] ligase	BPL_LipA_LipB	Metabolism	1705	1598	1849	1206	1475	1488	212.815	239.071	222.141	168.204	175.817	188.989
LP_RS09230	3430.21	2930.6	3040.62	2642.69	2415.72	2490.28	0.316923	0.0148909	0.0469549	LP_RS09230	NC_999999999.1	1969471	1970631	-	1161	protein_coding	Cysteine desulfurase	Aminotran_5	Metabolism	3592	2550	3301	2437	2645	2551	382.312	325.307	338.174	289.832	268.843	276.278
LP_RS06030	2768.43	2673.17	2831.53	2217.61	2154.51	2322.38	0.305648	0.00358395	0.0137763	LP_RS06030	NC_999999999.1	1296693	1299170	+	2478	protein_coding	AAA family ATPase	-	Metabolism	2899	2326	3074	2045	2359	2379	144.564	139.025	147.547	113.95	112.339	120.715
LP_RS02285	7591.92	7873.55	7428.85	6186.53	6321.97	6434.13	0.273257	0.00389384	0.0148666	LP_RS02285	NC_999999999.1	493572	494111	+	540	protein_coding	S1 domain-containing RNA-binding protein	S1	RNA metabolism	7950	6851	8065	5705	6922	6591	1819.23	1879.08	1776.39	1458.76	1512.66	1534.71
Cell wall metabolism, proteins
DNA modification/replication
Sugars transport and metabolism
Membrane transport
Respiration, signalling, regulation
Metabolism, other than sugar
Other functions/Unknown

## Sheet: LP++ vs LP-
gene_id	EML1_1	EML1_2	EML1_3	P5_1	P5_2	P5_3	log2FoldChange	pvalue	padj	gene_name	gene_chr	gene_start	gene_end	gene_strand	gene_length	gene_biotype	gene_description	tf_family	Function	EML1_1_readcount	EML1_2_readcount	EML1_3_readcount	P5_1_readcount	P5_2_readcount	P5_3_readcount	EML1_1_fpkm	EML1_2_fpkm	EML1_3_fpkm	P5_1_fpkm	P5_2_fpkm	P5_3_fpkm
LP_RS01105	9049.54	12734.9	11835.4	0	0	0	16.0869	1.66337e-40	8.72991e-38	LP_RS01105	NC_999999999.1	244783	247602	+	2820	protein_coding	CDP-glycerol glycerophosphotransferase	Glycos_transf_1	Cell wall teichoic acid polymerization	7739	10085	11823	0	0	0	461.385	655.225	602.947	0	0	0
LP_RS01100	5139.26	6222.89	6593.91	0	0	0	15.1821	1.50848e-36	4.31836e-34	LP_RS01100	NC_999999999.1	243522	244730	+	1209	protein_coding	CDP-glycerol glycerophosphotransferase	Glycos_transf_1	Cell wall teichoic acid polymerization	4395	4928	6587	0	0	0	611.167	746.807	783.541	0	0	0
LP_RS09090	4256.41	4323.69	4941.18	0	0	0	14.7729	6.63073e-35	1.49144e-32	LP_RS09090	NC_999999999.1	1937207	1938508	-	1302	protein_coding	Firmicu-CTERM sorting domain-containing protein	-	Cell wall protein	3640	3424	4936	0	0	0	470.022	481.822	545.211	0	0	0
LP_RS01095	2715.21	3486.48	3310.47	0	0	0	14.2654	2.00366e-32	3.50529e-30	tagD	NC_999999999.1	243093	243497	+	405	protein_coding	Glycerol-3-phosphate cytidylyltransferase	CTP_transf_2	Cell wall teichoic acid synthesis	2322	2761	3307	0	0	0	963.906	1249.04	1174.3	0	0	0
LP_RS14165	1033.7	1906.77	983.03	0	0	0	12.9875	1.2732e-25	9.11209e-24	LP_RS14165	NC_999999999.1	3006131	3007279	+	1149	protein_coding	DNA-binding site-specific integrase ( N-terminal SAM-like domain)	Phage_integrase	DNA recombination	884	1510	982	0	0	0	129.348	240.78	122.911	0	0	0
LP_RS06265	1358.78	1127.65	1340.4	0	0	0	12.952	4.88987e-27	4.27728e-25	LP_RS06265	NC_999999999.1	1350332	1351402	+	1071	protein_coding	ABC transporter substrate-binding protein	Peripla_BP_2	Membrane transport	1162	893	1339	0	0	0	182.408	152.766	179.801	0	0	0
LP_RS06310	894.547	1237.51	1580.66	0	0	0	12.9084	6.03251e-26	4.63326e-24	LP_RS06310	NC_999999999.1	1357503	1358381	+	879	protein_coding	Helix-turn-helix transcriptional regulator	-	Base-specific DNA recognition	765	980	1579	0	0	0	146.319	204.268	258.341	0	0	0
LP_RS04035	584.671	1044.3	677.71	0	0	0	12.2211	3.35522e-23	1.95659e-21	LP_RS04035	NC_999999999.1	868003	870873	+	2871	protein_coding	Type I restriction and modification system, subunit R	-	DNA methylation	500	827	677	0	0	0	29.2795	52.776	33.9122	0	0	0
LP_RS09085	735.516	568.242	602.632	0	0	0	11.9465	5.33895e-23	3.05679e-21	xrtG	NC_999999999.1	1935676	1936275	-	600	protein_coding	Exosortase family protein XrtG	-	Cell wall protein attachment	629	450	602	0	0	0	176.249	137.412	144.293	0	0	0
LP_RS14945	654.832	420.499	588.617	0	0	0	11.7506	6.83383e-22	3.7103e-20	LP_RS14945	NC_999999999.1	3188495	3189269	-	775	protein_coding	Putative transposase of IS4/5 family (DUF4096)	-	DNA recombination	560	333	588	0	0	0	121.483	78.7239	109.113	0	0	0
LP_RS06305	305.198	542.987	704.739	0	0	0	11.651	1.59373e-20	7.604e-19	LP_RS06305	NC_999999999.1	1357135	1357473	+	339	protein_coding	Metal-sulfur cluster assembly factor	-	e- transfer, respiration	261	430	704	0	0	0	129.44	232.398	298.657	0	0	0
LP_RS04040	391.73	563.191	374.392	0	0	0	11.4257	1.04466e-20	5.06098e-19	LP_RS04040	NC_999999999.1	870887	872473	+	1587	protein_coding	Type I restriction and modification system, subunit M	-	DNA methylation	335	446	374	0	0	0	35.4891	51.4899	33.8918	0	0	0
LP_RS10510	355.48	468.484	331.347	0	0	0	11.2232	3.67592e-20	1.67761e-18	LP_RS10510	NC_999999999.1	2202697	2203818	+	1122	protein_coding	DNA-binding site-specific integrase (N-terminal SAM-like domain)	Phage_integrase	DNA recombination	304	371	331	0	0	0	45.5521	60.5822	42.4263	0	0	0
LP_RS07750	485.277	373.777	286.3	0	0	0	11.2109	8.79376e-20	3.84605e-18	LP_RS07750	NC_999999999.1	1644242	1645363	+	1122	protein_coding	CDP-glycerol glycerophosphotransferase	-	Cell wall teichoic acid polymerization	415	296	286	0	0	0	62.1846	48.3351	36.6584	0	0	0
LP_RS15475	402.254	207.093	322.338	0	0	0	10.9141	1.94026e-18	7.02284e-17	LP_RS15475	NC_999999999.1	3310292	3310951	+	660	protein_coding	Plasmid replication protein	-	DNA replication	344	164	322	0	0	0	87.6278	45.5265	70.1636	0	0	0
LP_RS15665	289.997	200.779	421.442	0	0	0	10.8843	3.84131e-18	1.28684e-16	LP_RS15665	NC_999999999.1	3341079	3343139	-	2061	protein_coding	MobA/MobL family protein	-	Plasmid transfer	248	159	421	0	0	0	20.2302	14.1346	29.3768	0	0	0
LP_RS14900	238.546	246.238	329.345	0	0	0	10.7199	2.11375e-18	7.47886e-17	LP_RS14900	NC_999999999.1	3179648	3180469	+	822	protein_coding	MurR/RpiR family transcriptional regulator (Helix-turn-helix domain)	SIS	Base-specific DNA recognition	204	195	329	0	0	0	41.724	43.4637	57.5605	0	0	0
LP_RS06335	198.788	328.318	271.284	0	0	0	10.6905	4.87318e-18	1.5985e-16	LP_RS06335	NC_999999999.1	1361798	1362829	-	1032	protein_coding	Sensor histidine kinase/HSP90-like ATPase	HATPase_c	Cell signalling	170	260	271	0	0	0	27.6947	46.1591	37.765	0	0	0
LP_RS06340	184.756	318.216	203.213	0	0	0	10.5128	3.08958e-17	9.26581e-16	LP_RS06340	NC_999999999.1	1362853	1363290	-	438	protein_coding	GAF domain-containing protein	-	Protein binding	158	252	203	0	0	0	60.6472	105.412	66.6534	0	0	0
LP_RS12095	228.022	228.56	156.164	0	0	0	10.3079	7.1456e-17	2.10294e-15	lepB	NC_999999999.1	2552543	2553166	+	624	protein_coding	Signal peptidase I	Peptidase_S24	Protein processing	195	181	156	0	0	0	52.5385	53.1444	35.9534	0	0	0
LP_RS14940	206.974	157.845	236.248	0	0	0	10.2825	7.94608e-17	2.31687e-15	LP_RS14940	NC_999999999.1	3187587	3188465	+	879	protein_coding	N-acetylneuraminate lyase	-	Metabolism	177	125	236	0	0	0	33.8541	26.0546	38.6121	0	0	0
LP_RS06330	152.015	222.246	183.192	0	0	0	10.1721	1.68858e-16	4.66434e-15	LP_RS06330	NC_999999999.1	1361112	1361765	-	654	protein_coding	Response regulator transcription factor	luxR family response_reg	Base-specific DNA recognition	130	176	183	0	0	0	33.419	49.3059	40.2414	0	0	0
LP_RS00995	141.49	172.998	198.208	0	0	0	10.0526	3.71661e-16	9.91832e-15	LP_RS00995	NC_999999999.1	220941	221636	+	696	protein_coding	GntR family transcriptional regulator	UTRA	Base-specific DNA recognition	121	137	198	0	0	0	29.2283	36.0641	40.9125	0	0	0
LP_RS15580	189.433	172.998	106.111	0	0	0	9.92053	2.96371e-15	7.29118e-14	LP_RS15580	NC_999999999.1	3326963	3327178	-	216	protein_coding	Hypothetical protein	-	Unknown	162	137	106	0	0	0	126.092	116.207	70.5752	0	0	0
LP_RS03900	266.61	77.0284	77.0808	0	0	0	9.76627	9.32344e-13	1.90646e-11	LP_RS03900	NC_999999999.1	833820	835682	+	1863	protein_coding	Phosphoenolpyruvate-dependent sugar PTS (beta-glucoside transporter subunit IIBCA)	-	Sugar transport	228	61	77	0	0	0	20.5755	5.99903	5.94399	0	0	0
LP_RS06380	218.667	39.1456	46.0483	0	0	0	9.29684	1.93943e-10	2.95037e-09	LP_RS06380	NC_999999999.1	1368150	1371821	+	3672	protein_coding	Nitrate reductase	-	Respiration	187	31	46	0	0	0	8.56183	1.54676	1.80159	0	0	0
LP_RS03905	160.2	56.8242	78.0818	0	0	0	9.25505	3.37827e-12	6.40854e-11	LP_RS03905	NC_999999999.1	835697	837199	+	1503	protein_coding	Beta-glucosidase/6-phospho-beta-glucosidase/beta-galactosidase	Glyco_hydro_1	Sugar metabolism	137	45	78	0	0	0	15.3246	5.48552	7.46338	0	0	0
LP_RS12305	102.902	49.2477	85.0892	0	0	0	8.94136	6.2627e-12	1.12693e-10	LP_RS12305	NC_999999999.1	2598107	2599474	+	1368	protein_coding	APC family permease	-	Membrane transport	88	39	85	0	0	0	10.8149	5.22327	8.93579	0	0	0
LP_RS07230	70.1605	84.605	69.0724	0	0	0	8.85519	2.48588e-12	4.74426e-11	LP_RS07230	NC_999999999.1	1540428	1540922	-	495	protein_coding	HXXEE domain-containing protein	-	Unknown	60	67	69	0	0	0	20.3786	24.799	20.0468	0	0	0
LP_RS11700	56.1284	39.1456	118.124	0	0	0	8.79033	1.00305e-10	1.57145e-09	LP_RS11700	NC_999999999.1	2460470	2461774	+	1305	protein_coding	MFS transporter	MFS_1	Membrane transport	48	31	118	0	0	0	6.18384	4.35226	13.0038	0	0	0
Novel00151	37.419	60.6125	115.121	0	0	0	8.78801	9.44695e-11	1.48808e-09	-	NC_999999999.1	1937493	1937827	+	335	-	Unknown	-	Unknown	32	48	115	0	0	0	16.0595	26.2519	49.3689	0	0	0
LP_RS14935	101.733	36.6201	50.0525	0	0	0	8.60768	2.31514e-10	3.48822e-09	LP_RS14935	NC_999999999.1	3186451	3187314	-	864	protein_coding	ROK family protein transcriptional repressor	ROK	Base-specific DNA recognition	87	29	50	0	0	0	16.9291	6.14962	8.32255	0	0	0
Novel00011	378.867	582.133	721.756	1.90778	0.809122	1.73768	8.58654	3.6794e-31	5.79321e-29	-	NC_999999999.1	243547	248008	-	4462	-	CDP-glycerol glycerophosphotransferase	Glycos_transf_1	Cell wall teichoic acid polymerization	324	461	721	2	1	2	12.208	18.9293	23.2384	0.0618904	0.0264469	0.0563597
LP_RS12150	70.1605	49.2477	56.0588	0	0	0	8.50524	4.17854e-11	6.99906e-10	LP_RS12150	NC_999999999.1	2560627	2560848	-	222	protein_coding	Hypothetical protein	-	Unknown	60	39	56	0	0	0	45.4387	32.1866	36.2773	0	0	0
LP_RS12300	44.435	41.6711	77.0808	0	0	0	8.40322	2.27217e-10	3.43994e-09	LP_RS12300	NC_999999999.1	2597065	2597961	+	897	protein_coding	Proline iminopeptidase-family hydrolase	Abhydrolase_1	Metabolism	38	33	77	0	0	0	7.12227	6.7404	12.3452	0	0	0
LP_RS06385	90.0394	41.6711	28.0294	0	0	0	8.36814	1.86643e-09	2.60061e-08	narH	NC_999999999.1	1371811	1373370	+	1560	protein_coding	Nitrate reductase (4Fe-4S dicluster domain)	-	Respiration	77	33	28	0	0	0	8.29838	3.87573	2.58127	0	0	0
LP_RS14910	127.458	18.9414	11.0115	0	0	0	8.34755	3.39706e-07	3.60179e-06	LP_RS14910	NC_999999999.1	3180935	3181771	-	837	protein_coding	Alpha/beta hydrolase	Abhydrolase_3	Metabolism	109	15	11	0	0	0	21.8942	3.28344	1.89002	0	0	0
LP_RS08835	602.211	582.133	450.472	1.90778	0.809122	2.60652	8.28239	6.99128e-37	2.20155e-34	LP_RS08835	NC_999999999.1	1878639	1879850	-	1212	protein_coding	MFS transporter	MFS_1	Membrane transport	515	461	450	2	1	3	71.4385	69.6887	53.3962	0.227851	0.0973649	0.311234
LP_RS01020	118.104	15.1531	14.0147	0	0	0	8.25161	3.77717e-07	3.97803e-06	LP_RS01020	NC_999999999.1	226039	227139	+	1101	protein_coding	DgaE family pyridoxal phosphate-dependent ammonia lyase	-	Metabolism	101	12	14	0	0	0	15.4227	1.99691	1.82869	0	0	0
LP_RS03895	44.435	58.087	40.042	0	0	0	8.20342	3.77497e-10	5.55486e-09	LP_RS03895	NC_999999999.1	832966	833808	+	843	protein_coding	PTS regulator (PRD domain-containing protein)	PRD	Sugar transport	38	46	40	0	0	0	7.5785	9.99756	6.8239	0	0	0
LP_RS06275	52.6204	49.2477	40.042	0	0	0	8.19744	3.24812e-10	4.80203e-09	LP_RS06275	NC_999999999.1	1352286	1353287	-	1002	protein_coding	ABC transporter permease	FecCD transport	Metal ion uptake	45	39	40	0	0	0	7.55044	7.13117	5.74107	0	0	0
LP_RS06270	47.943	54.2987	38.0399	0	0	0	8.18013	4.18583e-10	6.10239e-09	LP_RS06270	NC_999999999.1	1351519	1352289	-	771	protein_coding	ABC transporter ATP-binding protein	ABC_transporter	Membrane transport	41	43	38	0	0	0	8.9404	10.2183	7.08809	0	0	0
LP_RS01000	98.2248	7.57657	29.0304	0	0	0	8.12511	4.80521e-07	4.96118e-06	LP_RS01000	NC_999999999.1	222214	223491	+	1278	protein_coding	PTS cellobiose-specific transporter subunit EIIC	-	Sugar transport	84	6	29	0	0	0	11.0503	0.86017	3.26338	0	0	0
sRNA00024	33.9109	53.036	43.0451	0	0	0	8.07129	1.07209e-09	1.51391e-08	-	NC_999999999.1	1937325	1937401	+	77	-	Unknown	-	Unknown	29	42	43	0	0	0	63.3191	99.9361	80.3115	0	0	0
LP_RS14105	42.0963	44.1966	32.0336	0	0	0	7.93467	2.26013e-09	3.10793e-08	LP_RS14105	NC_999999999.1	2998911	2999324	-	414	protein_coding	Hypothetical protein	-	Unknown	36	35	32	0	0	0	14.6194	15.4893	11.116	0	0	0
LP_RS06295	95.8861	7.57657	11.0115	0	0	0	7.88825	4.38355e-06	4.08396e-05	moaA	NC_999999999.1	1354838	1355836	+	999	protein_coding	4Fe-4S single cluster domain-containing protein	Radical_SAM	e- transfer, respiration	82	6	11	0	0	0	13.7999	1.1004	1.58353	0	0	0
LP_RS14110	46.7737	22.7297	36.0378	0	0	0	7.77288	1.5481e-08	1.92646e-07	LP_RS14110	NC_999999999.1	2999326	2999700	-	375	protein_coding	Prophage P3 protein	-	DNA modification	40	18	36	0	0	0	17.9331	8.79438	13.8061	0	0	0
LP_RS01030	94.7167	8.83933	2.0021	0	0	0	7.77101	4.30649e-05	0.000330199	LP_RS01030	NC_999999999.1	227878	228900	+	1023	protein_coding	2-keto-3-deoxygluconate kinase, Entner-Doudoroff (ED) glucose metabolic pathway	PfkB	Sugar metabolism	81	7	2	0	0	0	13.3118	1.25368	0.281161	0	0	0
LP_RS06395	60.8058	20.2042	22.0231	0	0	0	7.73626	1.05258e-07	1.18377e-06	narI	NC_999999999.1	1373932	1374621	+	690	protein_coding	Nitrate reductase	-	Respiration	52	16	22	0	0	0	12.6701	4.24849	4.58536	0	0	0
LP_RS14100	36.2496	41.6711	22.0231	0	0	0	7.68985	2.24023e-08	2.71326e-07	LP_RS14100	NC_999999999.1	2997296	2997622	-	327	protein_coding	Hypothetical protein	-	Unknown	31	33	22	0	0	0	15.9383	18.4897	9.67554	0	0	0
LP_RS04050	43.2657	36.6201	20.021	0	0	0	7.68967	3.14343e-08	3.72131e-07	LP_RS04050	NC_999999999.1	873764	874681	+	918	protein_coding	DNA binding-site-specific integrase	Phage_integrase	DNA modification	37	29	20	0	0	0	6.7762	5.78788	3.1332	0	0	0
LP_RS14925	73.6686	8.83933	9.00944	0	0	0	7.56509	8.75425e-06	7.72189e-05	LP_RS14925	NC_999999999.1	3184303	3185499	-	1197	protein_coding	Cation:proton antiporter	Na_H_Exchanger	Membrane transport	63	7	9	0	0	0	8.84859	1.07144	1.08131	0	0	0
LP_RS06365	58.4671	15.1531	17.0178	0	0	0	7.55129	6.96323e-07	7.05055e-06	LP_RS06365	NC_999999999.1	1365179	1366393	-	1215	protein_coding	Molybdopterin molybdotransferase MoeA	-	Respiration	50	12	17	0	0	0	6.91865	1.80954	2.01221	0	0	0
LP_RS06280	40.927	22.7297	25.0262	0	0	0	7.52029	6.6761e-08	7.67264e-07	LP_RS06280	NC_999999999.1	1353291	1353746	-	456	protein_coding	Flavodoxin	-	e- transfer, respiration	35	18	25	0	0	0	12.9042	7.23222	7.88452	0	0	0
LP_RS06300	72.4992	6.31381	7.00734	0	0	0	7.47241	2.59022e-05	0.000210765	LP_RS06300	NC_999999999.1	1355841	1357031	+	1191	protein_coding	NarK/NasA family nitrate transporter	MFS_1	Membrane transport	62	5	7	0	0	0	8.752	0.76917	0.845253	0	0	0
LP_RS14905	53.7898	23.9925	8.00839	0	0	0	7.4704	2.10102e-06	2.00489e-05	LP_RS14905	NC_999999999.1	3180518	3180925	-	408	protein_coding	YueI family protein	-	Unknown	46	19	8	0	0	0	18.9551	8.53213	2.81988	0	0	0
LP_RS14915	49.1124	18.9414	2.0021	0	0	0	7.17824	6.74511e-05	0.00049627	LP_RS14915	NC_999999999.1	3181784	3182620	-	837	protein_coding	Alpha/beta hydrolase	Abhydrolase_3	Metabolism	42	15	2	0	0	0	8.43629	3.28344	0.343641	0	0	0
LP_RS01010	63.1445	2.52552	1.00105	0	0	0	7.1081	0.000776107	0.00439561	LP_RS01010	NC_999999999.1	223764	224858	+	1095	protein_coding	MupG family TIM beta-alpha barrel fold protein	-	Unknown	54	2	1	0	0	0	8.291	0.334641	0.131337	0	0	0
LP_RS06375	42.0963	10.1021	14.0147	0	0	0	7.09862	6.67727e-06	6.02485e-05	LP_RS06375	NC_999999999.1	1366878	1367912	-	1035	protein_coding	HesA/MoeB/ThiF family protein	-	Metabolism	36	8	14	0	0	0	5.84776	1.41616	1.94531	0	0	0
LP_RS14145	32.7416	17.6787	15.0157	0	0	0	7.08056	1.48756e-06	1.45929e-05	LP_RS14145	NC_999999999.1	3004213	3004509	-	297	protein_coding	Hypothetical protein	-	Unknown	28	14	15	0	0	0	15.85	8.63645	7.26332	0	0	0
LP_RS01015	51.4511	6.31381	7.00734	0	0	0	7.06632	5.75628e-05	0.000429922	LP_RS01015	NC_999999999.1	224851	225969	+	1119	protein_coding	Amidohydrolase/deacetylase family metallohydrolase	-	Metabolism	44	5	7	0	0	0	6.61074	0.81866	0.899639	0	0	0
LP_RS07745	43.2657	12.6276	7.00734	0	0	0	7.02312	2.0846e-05	0.000172294	LP_RS07745	NC_999999999.1	1643229	1644254	+	1026	protein_coding	Ribitol-5-phosphate dehydrogenase/Alcohol dehydrogenase GroES-like domain	ADH_N	Metabolism	37	10	7	0	0	0	6.06292	1.78573	0.981185	0	0	0
LP_RS00500	74.8379	30.3063	17.0178	0	0	0.868841	7.01903	1.15647e-06	1.14519e-05	LP_RS00500	NC_999999999.1	112589	113347	+	759	protein_coding	Nucleoside phosphorylase	-	Metabolism	64	24	17	0	0	1	14.1764	5.7934	3.22112	0	0	0.165663
LP_RS14930	44.435	5.05104	12.0126	0	0	0	6.99236	4.25621e-05	0.0003285	LP_RS14930	NC_999999999.1	3185514	3186245	-	732	protein_coding	Sugar phosphate isomerase/epimerase, xylose isomerase-like TIM barrel, 3-keto-D-guloside 4-epimerase	-	Sugar metabolism	38	4	12	0	0	0	8.7277	1.00118	2.3576	0	0	0
LP_RS06315	22.2175	12.6276	23.0241	0	0	0	6.9073	2.84018e-06	2.6858e-05	LP_RS06315	NC_999999999.1	1358582	1359481	-	900	protein_coding	Hypothetical protein	-	Unknown	19	10	23	0	0	0	3.54927	2.03574	3.67524	0	0	0
LP_RS01025	45.6044	10.1021	2.0021	0	0	0	6.89885	0.000223586	0.00147604	LP_RS01025	NC_999999999.1	227130	227864	+	735	protein_coding	KDGP aldolase family protein, ED glucose metabolic pathway	-	Sugar metabolism	39	8	2	0	0	0	8.92082	1.99419	0.39133	0	0	0
LP_RS06410	44.435	2.52552	8.00839	0	0	0	6.83016	0.000246219	0.00159865	LP_RS06410	NC_999999999.1	1376470	1377039	+	570	protein_coding	DUF2975 domain-containing protein	-	Unknown	38	2	8	0	0	0	11.2082	0.642864	2.01844	0	0	0
LP_RS10330	36.2496	8.83933	9.00944	0	0	0	6.80639	3.6898e-05	0.000290479	LP_RS10330	NC_999999999.1	2178994	2180052	-	1059	protein_coding	Major capsid protein	-	Bacteriophage protein	31	7	9	0	0	0	4.92145	1.21106	1.22221	0	0	0
LP_RS10435	40.927	5.05104	8.00839	0	0	0	6.80383	0.000109948	0.000772825	LP_RS10435	NC_999999999.1	2193813	2194322	-	510	protein_coding	Hypothetical protein	-	Unknown	35	4	8	0	0	0	11.5379	1.43699	2.2559	0	0	0
LP_RS06320	25.7255	6.31381	16.0168	0	0	0	6.63835	4.07629e-05	0.000316163	LP_RS06320	NC_999999999.1	1359496	1360476	-	981	protein_coding	Hypothetical protein	-	Unknown	22	5	16	0	0	0	3.77035	0.933824	2.34559	0	0	0
LP_RS06390	26.8949	13.8904	3.00315	0	0	0	6.49902	0.000235229	0.0015432	narJ	NC_999999999.1	1373363	1373935	+	573	protein_coding	Nitrate reductase molybdenum cofactor assembly chaperone	-	Respiration	23	11	3	0	0	0	6.7484	3.51724	0.752951	0	0	0
LP_RS10305	22.2175	8.83933	10.0105	0	0	0	6.40931	7.25984e-05	0.000531656	LP_RS10305	NC_999999999.1	2176776	2177342	-	567	protein_coding	Tail protein	-	Bacteriophage protein	19	7	10	0	0	0	5.63376	2.26193	2.5364	0	0	0
LP_RS07740	23.3868	11.3648	6.0063	0	0	0	6.39618	0.000123407	0.000855905	LP_RS07740	NC_999999999.1	1642526	1643227	+	702	protein_coding	2-C-methyl-D-erythritol 4-phosphate cytidylyltransferase	-	Metabolism	20	9	6	0	0	0	4.78983	2.34893	1.22918	0	0	0
LP_RS10420	22.2175	6.31381	12.0126	0	0	0	6.39237	0.000105865	0.000747463	LP_RS10420	NC_999999999.1	2191401	2192309	-	909	protein_coding	DnaD domain protein	-	DNA replication	19	5	12	0	0	0	3.51412	1.00779	1.89853	0	0	0
LP_RS00145	37.419	2.52552	0	0	0	0	6.36884	0.0111992	0.0433781	LP_RS00145	NC_999999999.1	37374	37446	-	73	protein_coding	tRNA-Lys	-	Protein synthesis	32	2	0	0	0	0	73.6978	5.01962	0	0	0	0
LP_RS06285	26.8949	8.83933	4.0042	0	0	0	6.35991	0.000335986	0.00209509	LP_RS06285	NC_999999999.1	1354145	1354546	+	402	protein_coding	Molybdenum cofactor biosynthesis protein MoaE	-	Respiration	23	7	4	0	0	0	9.61898	3.19033	1.43098	0	0	0
LP_RS10445	29.2336	3.78828	5.00525	0	0	0	6.29792	0.000745982	0.00425561	LP_RS10445	NC_999999999.1	2195190	2195702	-	513	protein_coding	Transcriptional regulator	-	Base-specific DNA recognition	25	3	5	0	0	0	8.19313	1.07144	1.40169	0	0	0
LP_RS06405	16.3708	8.83933	7.00734	0	0	0	6.05788	0.000307582	0.00194493	LP_RS06405	NC_999999999.1	1375868	1376278	+	411	protein_coding	Hypothetical protein	-	Unknown	14	7	7	0	0	0	5.72682	3.12047	2.44938	0	0	0
LP_RS06345	16.3708	11.3648	4.0042	0	0	0	6.03405	0.000570244	0.00336904	LP_RS06345	NC_999999999.1	1363383	1363643	-	261	protein_coding	Hypothetical protein	-	Unknown	14	9	4	0	0	0	9.0181	6.3178	2.20404	0	0	0
LP_RS10285	15.2015	8.83933	7.00734	0	0	0	6.00455	0.000356995	0.0022086	LP_RS10285	NC_999999999.1	2170946	2171842	-	897	protein_coding	Phage tail	-	Bacteriophage protein	13	7	7	0	0	0	2.43657	1.42978	1.12229	0	0	0
LP_RS12665	217.498	193.202	228.239	3.81556	4.85473	1.73768	5.93294	1.66491e-30	2.49657e-28	LP_RS12665	NC_999999999.1	2680127	2681146	-	1020	protein_coding	NAD dependent epimerase/dehydratase	Epimerase	Metabolism	186	153	228	4	6	2	30.6577	27.4824	32.1466	0.541481	0.694154	0.246546
LP_RS06370	9.35474	13.8904	6.0063	0	0	0	5.91585	0.000527903	0.00316641	LP_RS06370	NC_999999999.1	1366414	1366881	-	468	protein_coding	MogA/MoaB family molybdenum cofactor biosynthesis protein	-	Respiration	8	11	6	0	0	0	2.8739	4.30636	1.84377	0	0	0
LP_RS06350	17.5401	3.78828	7.00734	0	0	0	5.87483	0.00129529	0.00691335	LP_RS06350	NC_999999999.1	1363633	1364202	-	570	protein_coding	Molybdenum cofactor guanylyltransferase	-	Respiration	15	3	7	0	0	0	4.42429	0.964296	1.76613	0	0	0
LP_RS10450	9.35474	1.26276	15.0157	0	0	0	5.73577	0.00412248	0.0189514	LP_RS10450	NC_999999999.1	2195770	2196075	-	306	protein_coding	DUF771 domain-containing protein	-	Unknown	8	1	15	0	0	0	4.39538	0.598746	7.04969	0	0	0
LP_RS10350	17.5401	5.05104	3.00315	0	0	0	5.72528	0.00292471	0.0139428	LP_RS10350	NC_999999999.1	2183412	2184711	-	1300	protein_coding	PBSX family phage terminase large subunit	-	Bacteriophage protein	15	4	3	0	0	0	1.93988	0.563742	0.331878	0	0	0
LP_RS14545	6402.15	31036.1	7971.35	238.473	273.483	372.733	5.68158	1.0815e-22	6.01916e-21	LP_RS14545	NC_999999999.1	3091774	3093654	+	1881	protein_coding	Beta-galactosidase, Glycosyl hydrolases family 2, TIM barrel domain	-	Sugar metabolism	5475	24578	7963	250	338	429	489.354	2393.99	608.819	18.3516	21.2047	28.6772
LP_RS12885	76.0073	3.78828	1.00105	0	0.809122	0.868841	5.55886	0.00198697	0.0100272	LP_RS12885	NC_999999999.1	2728217	2728642	-	426	protein_coding	Cell surface protein		Cell wall protein	65	3	1	0	1	1	25.6526	1.29026	0.337591	0	0.27701	0.295161
Novel00255	557.776	1798.17	726.762	17.17	29.9375	19.1145	5.53627	6.03681e-27	5.13781e-25	-	NC_999999999.1	3092215	3094696	-	2482	-	Beta galactosidase, Glycosyl hydrolases family 2, TIM barrel domain	-	Sugar metabolism	477	1424	726	18	37	22	32.3105	105.117	42.0664	1.00137	1.75916	1.11452
LP_RS14550	2425.22	8137.23	3101.25	74.4035	110.85	123.375	5.4675	3.53009e-29	3.9701e-27	LP_RS14550	NC_999999999.1	3093638	3094597	+	960	protein_coding	Beta-galactosidase small subunit	-	Sugar metabolism	2074	6444	3098	78	137	142	363.216	1229.84	464.099	11.2188	16.8405	18.5988
LP_RS10290	11.6934	1.26276	8.00839	0	0	0	5.44301	0.00801238	0.033155	LP_RS10290	NC_999999999.1	2171852	2175925	-	4074	protein_coding	Tape measure protein	-	Bacteriophage protein	10	1	8	0	0	0	0.412673	0.0449721	0.282403	0	0	0
LP_RS06360	10.5241	3.78828	5.00525	0	0	0	5.32173	0.00578496	0.0249204	mobB	NC_999999999.1	1364703	1365200	-	498	protein_coding	Molybdopterin-guanine dinucleotide biosynthesis protein B	-	Respiration	9	3	5	0	0	0	3.03837	1.10371	1.44391	0	0	0
LP_RS12230	74.8379	7.57657	23.0241	1.90778	0	0.868841	5.29502	4.9224e-05	0.000375318	LP_RS12230	NC_999999999.1	2577014	2577565	+	552	protein_coding	Hypothetical protein	-	Unknown	64	6	23	2	0	1	19.4925	1.99148	5.99224	0.500281	0	0.227787
LP_RS06325	3.50803	8.83933	6.0063	0	0	0	5.24593	0.00665755	0.0282923	LP_RS06325	NC_999999999.1	1360486	1360794	-	309	protein_coding	Hypothetical protein	-	Unknown	3	7	6	0	0	0	1.63226	4.15053	2.7925	0	0	0
LP_RS06355	7.01605	7.57657	3.00315	0	0	0	5.1822	0.00826783	0.0338122	moaC	NC_999999999.1	1364219	1364710	-	492	protein_coding	Cyclic pyranopterin monophosphate synthase MoaC	-	Respiration	6	6	3	0	0	0	2.05028	2.23434	0.876913	0	0	0
LP_RS14150	5.84671	6.31381	5.00525	0	0	0	5.14987	0.00732276	0.0306234	LP_RS14150	NC_999999999.1	3004648	3005106	-	459	protein_coding	Prophage P3 protein	-	Bacteriophage protein	5	5	5	0	0	0	1.83141	1.99582	1.5666	0	0	0
Novel00229	584.671	1058.19	563.591	33.3862	21.0372	16.508	4.96462	3.29289e-33	6.48082e-31	-	NC_999999999.1	2753028	2753745	+	718	-	Bacterial SH3 domain	-	Cell wall metabolism	500	838	563	35	26	19	117.077	213.837	112.768	6.7308	4.27321	3.32734
LP_RS07020	6749.44	7827.86	6576.89	276.628	327.695	339.717	4.48518	7.10478e-123	2.2373e-119	LP_RS07020	NC_999999999.1	1495358	1495678	+	321	protein_coding	Gar-IM protein	-	Bacteriocin immunity	5772	6199	6570	290	405	391	3023.07	3538.18	2943.48	124.743	148.886	153.158
LP_RS09080	1169.34	1204.67	981.028	60.0951	45.3109	51.2616	4.42405	7.54304e-76	7.91768e-73	LP_RS09080	NC_999999999.1	1934324	1935676	-	1353	protein_coding	XrtG-exosortase-associated glycosyltransferase	-	Cell wall protein glycosylation	1000	954	980	63	56	59	124.26	129.186	104.167	6.42933	4.88422	5.48306
LP_RS14850	1413.73	1727.46	991.039	47.6945	55.8294	106.867	4.29467	4.94106e-28	4.57629e-26	LP_RS14850	NC_999999999.1	3167357	3167827	-	471	protein_coding	PTS sugar transporter subunit IIA	PTS_EIIA_2	Sugar transport	1209	1368	990	50	69	123	431.552	532.144	302.284	14.6579	17.2875	32.8362
LP_RS10745	60.8058	16.4159	7.00734	1.90778	0.809122	1.73768	4.25247	0.000220396	0.00146111	LP_RS10745	NC_999999999.1	2250504	2250725	-	222	protein_coding	Hypothetical protein	-	Unknown	52	13	7	2	1	2	39.3802	10.7289	4.53467	1.24394	0.53156	1.13278
LP_RS10750	35.0803	23.9925	20.021	0	0.809122	3.47536	4.18751	3.32716e-05	0.000265246	LP_RS10750	NC_999999999.1	2250751	2250981	-	231	protein_coding	Hypothetical protein	-	Unknown	30	19	20	0	1	4	21.8342	15.0697	12.4514	0	0.510849	2.17729
LP_RS12555	102.902	8.83933	37.0388	1.90778	2.42737	4.3442	4.09648	4.03459e-05	0.000313818	LP_RS12555	NC_999999999.1	2656106	2656984	-	879	protein_coding	Branched-chain amino acid ABC transporter permease	BPD_transp_2	Membrane transport	88	7	37	2	3	5	16.8314	1.45906	6.05359	0.31417	0.402752	0.715236
LP_RS13000	18562.1	21021.2	9285.73	878.533	891.653	1118.2	4.08053	4.43476e-32	7.35003e-30	LP_RS13000	NC_999999999.1	2753017	2755599	-	2583	protein_coding	SH3 domain-containing glycosyl hydrolase	-	Cell wall metabolism	15874	16647	9276	921	1102	1287	1033.21	1180.8	516.46	49.2332	50.3457	62.6502
LP_RS12055	42.0963	26.518	20.021	0.953891	0.809122	3.47536	4.07767	7.87328e-06	7.00366e-05	LP_RS12055	NC_999999999.1	2544000	2544398	-	399	protein_coding	Cupin domain-containing protein	Cupin_2	Base-specific DNA recognition	36	21	20	1	1	4	15.169	9.64296	7.20871	0.346059	0.295755	1.26054
LP_RS14845	728.5	784.175	551.578	30.5245	32.3649	60.8189	4.0592	2.45771e-30	3.51787e-28	LP_RS14845	NC_999999999.1	3167026	3167322	-	297	protein_coding	PTS sugar transporter subunit IIB	-	Sugar transport	623	621	551	32	40	70	352.662	383.088	266.806	14.877	15.8931	29.6353
LP_RS14840	2591.26	2324.74	1949.04	87.758	108.422	225.899	4.02308	6.00864e-25	4.02579e-23	LP_RS14840	NC_999999999.1	3165720	3166991	-	1272	protein_coding	PTS galactitol transporter subunit IIC	-	Sugar transport	2216	1841	1947	92	134	260	292.894	265.174	220.13	9.98674	12.4315	25.7013
LP_RS14540	666.525	2779.34	750.787	62.0029	90.6217	113.818	3.97649	4.58128e-12	8.33899e-11	LP_RS14540	NC_999999999.1	3090327	3091490	-	1164	protein_coding	Galactokinase, GalK	GHMP_kinases	Sugar metabolism	570	2201	750	65	112	131	82.3283	346.442	92.6635	7.71052	11.3546	14.151
LP_RS12550	129.797	11.3648	37.0388	1.90778	5.66386	4.3442	3.89202	5.87295e-05	0.000437208	LP_RS12550	NC_999999999.1	2655127	2656089	-	963	protein_coding	Branched-chain amino acid ABC transporter permease	BPD_transp_2	Membrane transport	111	9	37	2	7	5	19.3787	1.7123	5.52555	0.286765	0.857781	0.652848
LP_RS15585	378.867	248.764	183.192	20.0317	27.5102	14.7703	3.69764	1.0569e-17	3.39611e-16	topB	NC_999999999.1	3327301	3329436	-	2136	protein_coding	Type IA DNA topoisomerase	Topoisom_bac	DNA replication/recombination	324	197	183	21	34	17	25.5018	16.8978	12.3211	1.3575	1.87838	1.00073
LP_RS14555	852.451	1258.97	659.691	79.1729	76.8666	60.8189	3.67538	4.31321e-29	4.55699e-27	LP_RS14555	NC_999999999.1	3094697	3096913	-	2217	protein_coding	Alpha-galactosidase, glycosyl hydrolase family 36 N-terminal domain, melibiase	-	Sugar transport	729	997	659	83	95	70	55.2827	82.3936	42.7484	5.16934	5.05665	3.97009
LP_RS01235	104.071	10.1021	8.00839	3.81556	4.04561	1.73768	3.66904	0.00124025	0.00665341	LP_RS01235	NC_999999999.1	274259	275737	+	1479	protein_coding	ABC transporter permease	FtsX	Membrane transport	89	8	8	4	5	2	10.1169	0.991028	0.777897	0.373435	0.398939	0.170032
LP_RS14535	535.559	1277.91	476.499	40.0634	45.3109	98.179	3.6401	2.17542e-12	4.22865e-11	galE	NC_999999999.1	3089258	3090262	-	1005	protein_coding	UDP-glucose 4-epimerase GalE	Epimerase	Sugar metabolism	458	1012	476	42	56	113	76.6173	184.492	68.1147	5.7704	6.57547	14.1378
LP_RS14835	1915.38	1255.18	1414.48	73.4496	122.987	171.162	3.6394	1.57154e-23	9.51685e-22	LP_RS14835	NC_999999999.1	3164581	3165639	-	1059	protein_coding	GroES-like domain, zinc-binding dehydrogenase	ADH_N	Metabolism	1638	994	1413	77	152	197	260.043	171.971	191.887	10.0396	16.9376	23.3905
LP_RS15595	120.442	40.4084	67.0703	4.76945	11.3277	3.47536	3.52984	2.75245e-07	2.93812e-06	LP_RS15595	NC_999999999.1	3329868	3330707	-	840	protein_coding	Conjugal transfer protein	-	Plasmid transfer	103	32	67	5	14	4	20.6151	6.97967	11.4709	0.82189	1.96677	0.598755
LP_RS07465	30.4029	16.4159	84.0881	6.67724	1.61824	3.47536	3.49769	8.80277e-05	0.000629998	LP_RS07465	NC_999999999.1	1588262	1589215	-	954	protein_coding	ABC transporter ATP-binding protein	ABC_transporter	Membrane transport	26	13	84	7	2	4	4.58197	2.49666	12.6628	1.01315	0.247393	0.527206
LP_RS03690	1674.5	1741.35	1906	208.902	127.841	135.539	3.49654	6.4476e-40	2.9005e-37	LP_RS03690	NC_999999999.1	790678	792438	+	1761	protein_coding	Thiamine pyrophosphate-binding protein	TPP_enzyme_N	Metabolism	1432	1379	1904	219	158	156	136.713	143.473	155.492	17.1715	10.5877	11.1387
LP_RS12560	122.781	39.1456	90.0944	2.86167	7.2821	12.1638	3.49094	3.15133e-07	3.35255e-06	LP_RS12560	NC_999999999.1	2657015	2658208	-	1194	protein_coding	ABC transporter substrate-binding protein	-	Membrane transport	105	31	90	3	9	14	14.7847	4.75687	10.8402	0.346928	0.889494	1.47432
LP_RS12670	282.981	267.705	291.305	20.9856	24.2737	33.8848	3.40893	2.72355e-29	3.43058e-27	LP_RS12670	NC_999999999.1	2681252	2681695	+	444	protein_coding	MerR family transcriptional regulator	-	Base-specific DNA recognition	242	212	291	22	30	39	91.6347	87.4816	94.2563	6.84168	7.97339	11.0446
Novel00268	626.768	715.985	464.487	62.0029	56.6386	52.1304	3.40378	7.76732e-34	1.63062e-31	-	NC_999999999.1	3313338	3314238	+	901	-	-	-	Unknown	536	567	464	65	70	60	100.016	115.298	74.0617	9.9612	9.16808	8.37327
LP_RS00810	49.1124	36.6201	205.215	8.58502	11.3277	7.81957	3.39215	7.40399e-06	6.60487e-05	LP_RS00810	NC_999999999.1	185073	186734	-	1662	protein_coding	ABC transporter substrate-binding protein	-	Membrane transport	42	29	205	9	14	9	4.2486	3.19691	17.7388	0.747712	0.994036	0.680895
LP_RS15375	468.906	585.921	597.626	56.2796	52.593	52.9993	3.3528	6.52423e-43	4.10896e-40	LP_RS15375	NC_999999999.1	3287513	3288313	-	801	protein_coding	2-keto-4-pentenoate hydratase	-	Metabolism	401	464	597	59	65	61	84.1665	106.133	107.187	10.1705	9.57604	9.57559
LP_RS14495	185.925	12.6276	16.0168	2.86167	7.2821	11.2949	3.31878	0.00202886	0.0102222	LP_RS14495	NC_999999999.1	3079936	3081216	-	1281	protein_coding	MFS transporter	MFS_1	Membrane transport	159	10	16	3	9	13	20.8677	1.43026	1.79627	0.323367	0.829084	1.27604
LP_RS14080	347.295	1150.38	481.505	61.049	90.6217	53.8681	3.26584	4.99675e-11	8.26543e-10	LP_RS14080	NC_999999999.1	2994442	2994624	+	183	protein_coding	Hypothetical protein	-	Unknown	297	911	481	64	112	62	272.856	912.076	378.002	48.2894	72.2224	42.5999
LP_RS14530	603.381	827.108	554.581	48.6484	63.1115	95.5725	3.25719	1.82135e-21	9.55904e-20	LP_RS14530	NC_999999999.1	3087795	3089258	-	1464	protein_coding	Galactose-1-phosphate uridyl transferase, GalT	-	Sugar metabolism	516	655	554	51	78	110	59.2565	81.9717	54.4213	4.81008	6.28722	9.44757
LP_RS04675	52.6204	39.1456	40.042	0	11.3277	2.60652	3.21811	0.000739587	0.00422679	LP_RS04675	NC_999999999.1	993790	994815	-	1026	protein_coding	AraC family transcriptional regulator	Cupin_2	Base-specific DNA recognition	45	31	40	0	14	3	7.37382	5.53577	5.60677	0	1.61022	0.367657
Novel00247	1948.12	964.749	2764.9	252.781	196.617	164.211	3.21061	9.39347e-15	2.22406e-13	-	NC_999999999.1	2953296	2954339	-	1044	-	Aldo/keto reductase	Aldo_ket_red	Metabolism	1666	764	2762	265	243	189	268.288	134.078	380.473	35.0484	27.467	22.763
LP_RS08820	51.4511	58.087	53.0556	6.67724	8.90035	3.47536	3.08692	1.83366e-08	2.24676e-07	LP_RS08820	NC_999999999.1	1876941	1877147	-	207	protein_coding	Hypothetical protein	-	Unknown	44	46	53	7	11	4	35.7363	40.7147	36.8219	4.66929	6.27086	2.42973
LP_RS13645	323.908	2438.39	2013.11	233.703	140.787	198.965	3.05817	1.01588e-06	1.00915e-05	LP_RS13645	NC_999999999.1	2897377	2897796	-	420	protein_coding	CidA/LrgA family protein	-	Cell signalling	277	1931	2011	245	174	229	110.881	842.358	688.594	80.5452	48.8883	68.5574
LP_RS04065	23.3868	25.2552	21.022	1.90778	4.85473	1.73768	3.01273	0.000132425	0.000912487	LP_RS04065	NC_999999999.1	876125	876655	-	531	protein_coding	Phosphoglycerate mutase	-	Sugar metabolism	20	20	21	2	6	2	6.33232	6.9008	5.68755	0.520066	1.3334	0.473592
LP_RS08570	15118.4	13673.2	5778.06	1585.37	1300.26	1502.23	2.97792	4.6152e-15	1.10941e-13	LP_RS08570	NC_999999999.1	1822368	1823543	-	1176	protein_coding	Serine hydrolase, beta-lactamase	Beta-lactamase	Cell wall metabolism	12929	10828	5772	1662	1607	1729	1848.35	1686.96	705.861	195.14	161.255	184.866
LP_RS15995	61.9751	8.83933	185.194	6.67724	10.5186	15.6391	2.96351	0.00156303	0.00812207	LP_RS15995	NC_999999999.1	2970555	2970746	-	192	protein_coding	Hypothetical protein	-	Unknown	53	7	185	7	13	18	46.409	6.67976	138.57	5.03408	7.99	11.788
LP_RS12050	39.7576	21.4669	18.0189	3.81556	6.47298	0	2.93634	0.00288574	0.0138103	LP_RS12050	NC_999999999.1	2543646	2543966	-	321	protein_coding	Carboxymuconolactone decarboxylase family protein	CMD	Metabolism	34	17	18	4	8	0	17.8074	9.70304	8.06432	1.72059	2.94097	0
LP_RS11360	351.972	369.989	396.415	53.4179	36.4105	57.3435	2.92973	7.28241e-26	5.46007e-24	LP_RS11360	NC_999999999.1	2386086	2386859	-	774	protein_coding	Sulfite exporter TauE/SafE family protein	-	Membrane transport	301	293	396	56	45	66	65.3812	69.357	73.5791	9.99011	6.86083	10.7219
LP_RS15750	26.8949	77.0284	34.0357	8.58502	3.23649	6.95073	2.88504	5.00617e-05	0.000380783	LP_RS15750	NC_999999999.1	1766900	1767067	-	168	protein_coding	Hypothetical protein	-	Unknown	23	61	34	9	4	8	23.0169	66.5249	29.1052	7.39701	2.80967	5.98755
LP_RS11615	43.2657	45.4594	58.0609	10.4928	3.23649	6.95073	2.8469	1.54442e-06	1.50569e-05	LP_RS11615	NC_999999999.1	2445162	2445488	+	327	protein_coding	Hypothetical protein	-	Unknown	37	36	58	11	4	8	19.0231	20.1706	25.5082	4.64481	1.4435	3.07617
LP_RS09075	1109.71	1198.36	931.977	183.147	114.086	161.604	2.82154	2.86398e-26	2.37334e-24	LP_RS09075	NC_999999999.1	1932633	1934222	-	1590	protein_coding	XrtG-exosortase-associated glycosyltransferase	-	Cell wall protein attachment	949	949	931	192	141	186	100.345	109.354	84.2079	16.6735	10.4647	14.709
LP_RS03620	173.063	169.21	51.0535	17.17	19.4189	19.1145	2.81655	3.91363e-07	4.108e-06	LP_RS03620	NC_999999999.1	774111	774893	+	783	protein_coding	Hypothetical protein	-	Unknown	148	134	51	18	24	22	31.7781	31.355	9.36717	3.1742	3.61705	3.53288
LP_RS00775	793.984	473.535	388.407	67.7262	85.767	82.5399	2.8091	2.06813e-15	5.12799e-14	LP_RS00775	NC_999999999.1	172010	172924	-	915	protein_coding	NADP-dependent oxidoreductase, GroES-like domain zinc-binding dehydrogenase	ADH_zinc_N	Metabolism	679	375	388	71	106	95	124.76	75.0886	60.9833	10.7142	13.6707	13.0548
LP_RS12880	153.184	26.518	5.00525	12.4006	4.85473	9.55725	2.787	0.00911333	0.0364649	LP_RS12880	NC_999999999.1	2726737	2728224	-	1488	protein_coding	WxL domain-containing protein	-	Cell wall protein	131	21	5	13	6	11	14.8012	2.58571	0.483245	1.20632	0.475832	0.929519
LP_RS14085	919.103	2635.38	1195.25	217.487	254.874	225.03	2.76738	4.41615e-11	7.35792e-10	LP_RS14085	NC_999999999.1	2994676	2994969	+	294	protein_coding	Hypothetical protein	-	Unknown	786	2087	1194	228	315	259	449.472	1300.59	584.06	107.081	126.435	110.77
LP_RS01590	83.0233	79.5539	53.0556	9.53891	8.90035	13.9015	2.73468	1.07123e-08	1.35474e-07	LP_RS01590	NC_999999999.1	349537	349800	+	264	protein_coding	Hypothetical protein	-	Unknown	71	63	53	10	11	16	45.2149	43.7221	28.8717	5.23021	4.91693	7.62052
LP_RS12440	1779.74	1583.5	1289.35	188.87	233.027	286.717	2.7141	1.00427e-25	7.35454e-24	LP_RS12440	NC_999999999.1	2630494	2631903	-	1410	protein_coding	Tannase	-	Metabolism	1522	1254	1288	198	288	330	181.478	162.945	131.37	19.3896	24.1034	29.4282
LP_RS12060	772.935	727.35	644.676	78.219	121.368	126.851	2.71341	1.14867e-23	7.2343e-22	LP_RS12060	NC_999999999.1	2544571	2545005	+	435	protein_coding	MerR family transcriptional regulator	-	Base-specific DNA recognition	661	576	644	82	150	146	255.47	242.604	212.91	26.0284	40.6918	42.2019
LP_RS01560	3233.23	3847.63	6960.3	945.306	429.644	771.531	2.70998	5.01333e-11	8.26543e-10	glpO	NC_999999999.1	340417	342246	+	1830	protein_coding	FAD dependent oxidoreductase	DAO	Respiration	2765	3047	6953	991	531	888	254.022	305.06	546.413	74.7731	34.2412	61.0141
LP_RS03610	70.1605	41.6711	65.0682	10.4928	8.09122	8.68841	2.70454	9.07648e-08	1.02444e-06	LP_RS03610	NC_999999999.1	770913	771242	+	330	protein_coding	Hypothetical protein	-	Unknown	60	33	65	11	10	10	30.5678	18.3216	28.3269	4.60258	3.57595	3.81026
LP_RS01475	52.6204	11.3648	20.021	3.81556	4.04561	5.21304	2.68293	0.00150102	0.00789103	LP_RS01475	NC_999999999.1	321922	322485	-	564	protein_coding	M57 family metalloprotease	-	Metabolism	45	9	20	4	5	6	13.4141	2.92366	5.09978	0.979273	1.04615	1.33764
LP_RS07505	729.67	525.309	695.729	84.8963	100.331	120.769	2.67174	1.38389e-23	8.54483e-22	LP_RS07505	NC_999999999.1	1595740	1597104	+	1365	protein_coding	MFS transporter	MFS_1	Membrane transport	624	416	695	89	124	139	76.8563	55.8373	73.2238	9.00286	10.72	12.8041
LP_RS14525	153.184	47.9849	42.0441	8.58502	12.1368	18.2457	2.63848	9.35245e-05	0.00066782	LP_RS14525	NC_999999999.1	3086650	3087657	-	1008	protein_coding	LacI family DNA-binding transcriptional regulator	LacI	Base-specific DNA recognition	131	38	42	9	15	21	21.8493	6.90696	5.99224	1.23284	1.75605	2.61955
LP_RS13760	936.643	4491.64	1561.64	416.85	374.624	333.635	2.63513	9.44982e-07	9.44682e-06	LP_RS13760	NC_999999999.1	2925988	2926626	-	639	protein_coding	Hemolysin III family protein	-	Membrane protein	801	3557	1560	437	463	384	210.746	1019.87	351.094	94.4286	85.5037	75.5612
LP_RS12045	109.918	41.6711	51.0535	3.81556	11.3277	17.3768	2.63262	0.000121683	0.000847742	LP_RS12045	NC_999999999.1	2542889	2543632	-	744	protein_coding	SDR family oxidoreductase	adh_short	Respiration	94	33	51	4	14	20	21.2414	8.12653	9.8582	0.742352	2.22055	3.38007
LP_RS14860	2339.85	3610.23	2226.33	289.029	407.798	622.959	2.63077	4.42949e-13	9.29897e-12	LP_RS14860	NC_999999999.1	3169087	3171477	+	2391	protein_coding	D-xylulose 5-phosphate/D-fructose 6-phosphate phosphoketolase, Pentose Phosphate (PP) pathway	-	Sugar metabolism	2001	2859	2224	303	504	717	140.7	219.078	133.769	17.4979	24.8746	37.7058
LP_RS01110	180.079	111.123	72.0755	20.0317	16.1824	22.5899	2.62712	4.81858e-08	5.59916e-07	LP_RS01110	NC_999999999.1	247890	248453	+	564	protein_coding	UbiX family flavin prenyltransferase	Flavoprotein	e- transfer, respiration	154	88	72	21	20	26	45.906	28.5869	18.3592	5.14118	4.18462	5.79646
LP_RS08095	177.74	152.794	186.195	22.8934	27.5102	33.8848	2.61432	3.25203e-16	8.75268e-15	LP_RS08095	NC_999999999.1	1726864	1727634	-	771	protein_coding	ABC transporter permease	ABC2_membrane	Membrane transport	152	121	186	24	34	39	33.1449	28.7538	34.6944	4.29813	5.20391	6.36032
LP_RS14660	264.271	207.093	320.336	33.3862	38.8379	57.3435	2.61104	7.15868e-14	1.56546e-12	LP_RS14660	NC_999999999.1	3119992	3120723	-	732	protein_coding	GntR family transcriptional regulator	UTRA	Base-specific DNA recognition	226	164	320	35	48	66	51.9069	41.0484	62.8694	6.60207	7.73811	11.3371
LP_RS09370	2315.3	1375.15	1419.49	253.735	330.931	264.996	2.5878	2.84581e-18	9.66887e-17	rpsN	NC_999999999.1	1999725	1999994	+	270	protein_coding	30S ribosomal protein	-	Protein synthesis	1980	1089	1418	266	409	305	1232.9	738.972	755.288	136.032	178.758	142.038
LP_RS03605	111.088	90.9188	169.177	20.0317	22.6554	20.8522	2.54817	4.87481e-10	7.00948e-09	LP_RS03605	NC_999999999.1	770043	770849	+	807	protein_coding	MFS transporter	-	Membrane transport	95	72	169	21	28	24	19.7914	16.3464	30.1171	3.5931	4.09439	3.73944
Novel00019	288.828	548.038	903.947	171.7	44.5017	83.4087	2.54082	1.03328e-05	9.01331e-05	-	NC_999999999.1	339355	341643	-	2289	-	FAD dependent oxidoreductase	DAO	Respiration	247	434	903	180	55	96	18.1417	34.7382	56.7338	10.858	2.83545	5.27344
Novel00241	42.0963	150.269	73.0766	19.0778	10.5186	17.3768	2.5005	3.5353e-05	0.000279715	-	NC_999999999.1	2926071	2926579	+	509	-	Haemolysin-III related protein	-	Membrane protein	36	119	73	20	13	20	11.8908	42.8344	20.6255	5.42544	3.01391	4.94061
LP_RS16120	58.4671	79.5539	28.0294	6.67724	12.1368	10.4261	2.49428	4.30677e-05	0.000330199	LP_RS16120	NC_999999999.1	2838002	2838130	-	129	protein_coding	Hypothetical protein	-	Unknown	50	63	28	7	15	12	65.164	89.4777	31.2154	7.49258	13.7217	11.6966
LP_RS04220	113.426	90.9188	121.127	22.8934	15.3733	21.721	2.44692	8.31283e-11	1.32879e-09	LP_RS04220	NC_999999999.1	911786	912112	-	327	protein_coding	Branched-chain amino acid transport protein (AzlD)	-	Membrane transport	97	72	121	24	19	25	49.8714	40.3412	53.2155	10.1341	6.85663	9.61304
LP_RS01115	188.264	118.7	125.131	29.5706	28.3193	21.721	2.44094	7.15237e-11	1.14912e-09	lpdD	NC_999999999.1	248456	248866	+	411	protein_coding	Gallate decarboxylase subunit LpdD	-	Metabolism	161	94	125	31	35	25	65.8585	41.9035	43.739	10.4146	10.0492	7.64833
LP_RS15470	19.8788	21.4669	18.0189	1.90778	1.61824	7.81957	2.38507	0.00576005	0.0248471	LP_RS15470	NC_999999999.1	3312432	3312590	+	159	protein_coding	Ribbon-helix-helix protein	CopG	Base-specific DNA recognition	17	17	18	2	2	9	17.9754	19.5892	16.2808	1.73682	1.48436	7.11728
LP_RS01570	204.635	85.8677	66.0692	36.2479	15.3733	17.3768	2.37401	7.69753e-05	0.000558515	LP_RS01570	NC_999999999.1	343570	347265	+	3696	protein_coding	MucBP domain-containing protein	-	Cell wall protein	175	68	66	38	19	20	7.96038	3.37086	2.5681	1.41963	0.606634	0.680403
LP_RS07785	111.088	41.6711	52.0546	8.58502	16.1824	15.6391	2.33597	6.90648e-05	0.000506958	LP_RS07785	NC_999999999.1	1651903	1653423	+	1521	protein_coding	Hypothetical protein	-	Unknown	95	33	52	9	20	18	10.5008	3.97511	4.91671	0.817027	1.55169	1.48803
LP_RS07530	68.9912	35.3573	48.0504	10.4928	7.2821	13.0326	2.31122	2.32496e-05	0.000191156	LP_RS07530	NC_999999999.1	1601320	1601808	+	489	protein_coding	GNAT family N-acetyltransferase	-	Regulation	59	28	48	11	9	15	20.2848	10.4909	14.1167	3.10604	2.17189	3.85701
LP_RS01555	5771.87	10660.2	11649.2	2918.91	1263.85	1562.18	2.28939	3.22972e-08	3.80914e-07	glpK	NC_999999999.1	338885	340402	+	1518	protein_coding	Glycerol kinase GlpK	FGGY_N	Metabolism	4936	8442	11637	3060	1562	1798	546.677	1018.91	1102.48	278.338	121.427	148.931
LP_RS07460	60.8058	7.57657	54.0567	13.3545	8.09122	4.3442	2.25496	0.00984421	0.0387978	LP_RS07460	NC_999999999.1	1587239	1588249	-	1011	protein_coding	Extracellular solute-binding protein	-	Membrane transport	52	6	54	14	10	5	8.64728	1.08734	7.68144	1.91205	1.16722	0.621852
LP_RS00895	944.829	234.874	559.586	90.6196	111.659	162.473	2.25339	1.15535e-05	9.91338e-05	LP_RS00895	NC_999999999.1	201935	202504	-	570	protein_coding	ABC-type cobalt transport system, permease component	-	Membrane transport	808	186	559	95	138	187	238.322	59.7863	141.038	23.0129	28.5699	41.2511
LP_RS08825	201.127	109.86	115.121	33.3862	24.2737	33.016	2.23462	4.25795e-08	4.9845e-07	LP_RS08825	NC_999999999.1	1877322	1878083	-	762	protein_coding	S-adenosylmethionine-dependent methyltransferase	-	DNA methylation	172	87	115	35	30	38	37.9491	20.9184	21.7042	6.34214	4.64591	6.27043
LP_RS13960	104.071	8.83933	48.0504	13.3545	8.09122	13.0326	2.22645	0.00875044	0.0354247	LP_RS13960	NC_999999999.1	2972646	2974028	-	1383	protein_coding	Amino acid permease	AA_permease	Membrane transport	89	7	48	14	10	15	10.8192	0.927342	4.99136	1.39775	0.853263	1.36376
LP_RS07780	99.3941	66.9263	44.0462	15.2623	22.6554	6.95073	2.22396	0.000181684	0.00122773	LP_RS07780	NC_999999999.1	1650581	1651885	+	1305	protein_coding	Glycosyltransferase like family 2	-	Protein functionality	85	53	44	16	28	8	10.9505	7.44097	4.84889	1.6929	2.53193	0.770811
LP_RS07805	3554.8	3163.22	4730.96	1358.34	568.004	557.796	2.20481	7.79125e-08	8.88936e-07	msrB	NC_999999999.1	1657623	1658057	-	435	protein_coding	Peptide-methionine (R)-S-oxide reductase MsrB	-	Metabolism	3040	2505	4726	1424	702	642	1174.93	1055.07	1562.44	452.006	190.438	185.573
LP_RS03335	270.118	448.28	129.135	65.8185	66.348	52.9993	2.19296	5.03896e-06	4.63967e-05	LP_RS03335	NC_999999999.1	703075	704271	+	1197	protein_coding	Tetracycline resistance MFS efflux pump	MFS_1	Membrane transport	231	355	129	69	82	61	32.4448	54.3373	15.4987	7.95936	8.08397	6.40773
LP_RS01565	537.898	238.662	706.741	145.945	64.7298	115.556	2.18692	6.25191e-06	5.68996e-05	LP_RS01565	NC_999999999.1	342261	342983	+	723	protein_coding	Aquaporin family protein	-	Membrane transport	460	189	706	153	80	133	106.966	47.8947	140.432	29.2197	13.0574	23.1303
LP_RS11155	3491.66	3337.48	4987.23	935.767	904.599	761.105	2.18361	6.47578e-19	2.54903e-17	LP_RS11155	NC_999999999.1	2344957	2345277	-	321	protein_coding	Thioredoxin family protein	-	Redox signalling	2986	2643	4982	981	1118	876	1563.91	1508.54	2232.02	421.975	411	343.137
LP_RS12435	169.555	59.3498	354.371	27.6628	58.2568	43.442	2.17262	0.000719699	0.00415841	LP_RS12435	NC_999999999.1	2629221	2630315	-	1095	protein_coding	PTS sugar transporter subunit IIC	-	Sugar transport	145	47	354	29	72	50	22.2629	7.86407	46.4932	3.65685	7.75931	5.74149
LP_RS00580	1345.91	1656.74	1698.78	362.479	348.732	359.7	2.13451	3.13418e-29	3.65538e-27	LP_RS00580	NC_999999999.1	126966	128075	-	1110	protein_coding	NADH-dependent flavin oxidoreductase	Oxidored_FMN	Respiration	1151	1312	1697	380	431	414	174.333	216.558	219.867	47.2698	45.8204	46.8971
Novel00197	133.305	170.473	285.299	77.2652	30.7466	26.9341	2.13127	5.76142e-05	0.000429922	-	NC_999999999.1	2344909	2345264	+	356	-	Thioredoxin	-	Redox signalling	114	135	285	81	38	31	53.8372	69.4781	115.132	31.4165	12.5962	10.9491
LP_RS03630	19110.6	14525.5	13147.8	4010.16	2954.91	3721.25	2.1303	2.00606e-18	7.17851e-17	LP_RS03630	NC_999999999.1	775287	775709	+	423	protein_coding	Spx/MgsR family RNA polymerase-binding regulatory protein	ArsC	Base-specific DNA recognition	16343	11503	13134	4204	3652	4283	6495.59	4982.35	4465.36	1372.29	1018.81	1273.14
LP_RS14475	853.62	843.524	720.755	88.7118	216.845	254.57	2.10864	1.76152e-07	1.93277e-06	LP_RS14475	NC_999999999.1	3072533	3074479	-	1947	protein_coding	PTS sugar transporter subunit IIA	-	Sugar transport	730	668	720	93	268	293	63.0354	62.86	53.1823	6.59538	16.2433	18.9221
LP_RS07800	4204.96	3499.11	5434.7	1675.03	686.945	695.941	2.10354	3.65429e-07	3.86153e-06	msrA	NC_999999999.1	1657080	1657595	-	516	protein_coding	Peptide-methionine (S)-S-oxide reductase MsrA	PMSR	Metabolism	3596	2771	5429	1756	849	801	1171.65	983.899	1513.11	469.892	194.161	195.187
LP_RS11435	485.277	532.885	4227.43	131.637	453.918	657.713	2.07698	0.0130098	0.0491223	LP_RS11435	NC_999999999.1	2408785	2410374	+	1590	protein_coding	PucR family transcriptional regulator	PucR	Base-specific DNA recognition	415	422	4223	138	561	757	43.8812	48.6272	381.966	11.9841	41.6362	59.8642
LP_RS08100	205.804	196.991	190.199	41.9712	38.0288	61.6877	2.06542	2.57796e-11	4.3881e-10	LP_RS08100	NC_999999999.1	1727649	1728590	-	942	protein_coding	Daunorubicin resistance protein DrrA family ABC transporter ATP-binding protein	ABC_transporter	Membrane transport	176	156	190	44	47	71	31.4115	30.3415	29.007	6.44948	5.88778	9.47711
LP_RS14055	865.313	1214.78	2365.48	379.649	373.005	320.602	2.05074	2.51253e-07	2.70957e-06	LP_RS14055	NC_999999999.1	2988637	2990676	-	2040	protein_coding	Copper-translocating P-type ATPase	E1-E2_ATPase	Membrane transport	740	962	2363	398	461	369	60.9858	86.399	166.584	26.9387	26.6671	22.7439
Novel00225	132.136	284.121	528.554	103.974	77.6757	46.9174	2.04913	0.000196328	0.0013182	-	NC_999999999.1	2612257	2613324	+	1068	-	Anaerobic ribonucleoside-triphosphate reductase	-	Metabolism	113	225	528	109	96	54	17.7883	38.5989	71.0989	14.0922	10.6073	6.35757
LP_RS14965	171.893	66.9263	63.0661	15.2623	30.7466	26.9341	2.04466	0.000318066	0.00200318	LP_RS14965	NC_999999999.1	3192418	3192966	-	549	protein_coding	Folate family ECF transporter S component	-	Membrane transport	147	53	63	16	38	31	45.0166	17.6875	16.5032	4.02412	8.16801	7.09999
LP_RS14560	779.951	2536.89	1028.08	309.061	326.885	417.912	2.04333	9.31085e-06	8.18991e-05	LP_RS14560	NC_999999999.1	3097010	3098968	-	1959	protein_coding	Phosphoenolpyruvate-dependent sugar PTS, EIIA 1	-	Sugar transport	667	2009	1027	324	404	481	57.2425	187.892	75.3939	22.8367	24.3361	30.873
LP_RS04225	171.893	136.378	134.141	24.8012	40.4561	41.7044	2.0433	5.58274e-09	7.29463e-08	LP_RS04225	NC_999999999.1	912109	912810	-	702	protein_coding	AzlC family ABC transporter permease	-	Membrane transport	147	108	134	26	50	48	35.2053	28.1871	27.4516	5.11398	8.405	8.59751
LP_RS11915	289.997	251.289	252.264	72.4957	60.6842	61.6877	2.02775	3.1335e-16	8.50638e-15	LP_RS11915	NC_999999999.1	2512608	2513423	-	816	protein_coding	MerR family transcriptional regulator	-	Base-specific DNA recognition	248	199	252	76	75	71	51.0962	44.6814	44.4131	12.8602	10.8462	10.9405
Novel00112	259.594	366.201	599.628	199.363	63.1115	42.5732	2.00841	0.000918322	0.00511822	-	NC_999999999.1	1657000	1658066	+	1067	-	Peptide methionine sulfoxide reductase	PMSR	Metabolism	222	290	599	209	78	49	34.9797	49.7963	80.7351	27.0461	8.62651	5.77431
LP_RS00760	238.546	169.21	514.539	63.9107	63.1115	103.392	2.00232	4.03608e-05	0.000313818	LP_RS00760	NC_999999999.1	167690	169195	+	1506	protein_coding	Sucrose-6-phosphate hydrolase	-	Sugar metabolism	204	134	514	67	78	119	22.7737	16.3021	49.0838	6.14289	6.11188	9.93552
LP_RS00245	60.8058	12.6276	20.021	6.67724	10.5186	6.08189	2.00104	0.012936	0.0489609	LP_RS00245	NC_999999999.1	59613	60473	+	861	protein_coding	SDR family NAD(P)-dependent oxidoreductase	adh_short	e- transfer, respiration	52	10	20	7	13	7	10.1538	2.12795	3.34062	1.12258	1.78174	1.02226
LP_RS03615	511.003	500.053	382.401	125.914	117.323	105.999	1.99602	1.83706e-16	5.03035e-15	glpK	NC_999999999.1	772280	773806	-	1527	protein_coding	Glycerol kinase GlpK	FGGY_N	Metabolism	437	396	382	132	145	122	48.1138	47.5138	35.977	11.936	11.2056	10.0459
Novel00076	120.442	352.31	1674.76	169.793	203.899	172.03	1.97678	0.00968616	0.0383188	-	NC_999999999.1	1146855	1149211	-	2357	-	Extracellular solute-binding proteins	BPD_transp_1	Membrane transport	103	279	1673	178	252	198	7.34692	21.6875	102.079	10.4276	12.6167	10.5627
LP_RS11140	3409.8	1179.42	2493.61	896.657	338.213	573.435	1.97008	4.55384e-05	0.00034806	spxB	NC_999999999.1	2341564	2343321	-	1758	protein_coding	Thiamine pyrophosphate enzyme	TPP_enzyme_N	Metabolism	2916	934	2491	940	418	660	278.866	97.3401	203.777	73.8299	28.0584	47.2056
LP_RS13595	443.181	310.639	365.383	57.2334	96.2856	133.801	1.96024	1.63754e-07	1.81571e-06	LP_RS13595	NC_999999999.1	2889349	2890017	-	669	protein_coding	Endonuclease III, DNA glycosylase	HhH-GPD	DNA repair	379	246	365	60	119	154	95.2446	67.371	78.4634	12.3836	20.9906	28.9443
LP_RS00885	578.825	217.195	400.42	99.2046	106.804	101.654	1.95958	8.37525e-07	8.39925e-06	LP_RS00885	NC_999999999.1	199844	200503	-	660	protein_coding	Energy-coupling factor transporter transmembrane component T	-	Membrane transport	495	172	400	104	132	117	126.092	47.7473	87.1598	21.7577	23.6012	22.29
LP_RS12360	4291.49	6202.68	12331.9	2005.08	2199.19	1709.01	1.94871	1.48566e-06	1.45929e-05	nrdD	NC_999999999.1	2611630	2613852	-	2223	protein_coding	Anaerobic ribonucleoside-triphosphate reductase	-	Metabolism	3670	4912	12319	2102	2718	1967	277.558	404.839	796.959	130.562	144.283	111.259
LP_RS12610	183.587	101.021	81.085	32.4323	29.9375	33.016	1.93807	9.79781e-06	8.57036e-05	LP_RS12610	NC_999999999.1	2665544	2666110	-	567	protein_coding	Cadmium resistance transporter	-	Membrane transport	157	80	81	34	37	38	46.5526	25.8506	20.5448	8.27978	7.70058	8.42692
LP_RS07550	222.175	164.159	431.452	51.5101	77.6757	86.0152	1.92643	1.98687e-05	0.000164649	LP_RS07550	NC_999999999.1	1605339	1606016	+	678	protein_coding	ATP-binding cassette domain-containing protein	ABC_transporter	Membrane transport	190	130	431	54	96	99	47.1141	35.13	91.4214	10.9973	16.7088	18.3601
LP_RS10720	375.359	349.785	274.287	102.066	94.6673	76.458	1.87092	3.54818e-12	6.65072e-11	LP_RS10720	NC_999999999.1	2245027	2246214	-	1188	protein_coding	MFS transporter	MFS_1	Membrane transport	321	277	274	107	117	88	45.4272	42.7196	33.1691	12.4363	11.6218	9.31397
LP_RS05670	64.3138	22.7297	45.0472	7.63113	13.7551	14.7703	1.86607	0.00246598	0.0119836	LP_RS05670	NC_999999999.1	1218924	1220024	+	1101	protein_coding	ABC transporter ATP-binding protein	ABC_transporter	Membrane transport	55	18	45	8	17	17	8.39852	2.99536	5.87794	1.00329	1.82208	1.94147
Novel00224	115.765	140.166	454.476	93.4813	58.2568	44.3109	1.86019	0.00185804	0.00945229	-	NC_999999999.1	2611151	2612190	+	1040	-	Anaerobic ribonucleoside-triphosphate reductase, 4Fe-4S single cluster domain	-	Metabolism	99	111	454	98	72	51	16.004	19.5548	62.7802	13.0112	8.16966	6.16602
LP_RS00890	1603.17	516.469	1201.26	309.061	313.939	317.996	1.81952	1.14828e-05	9.8796e-05	LP_RS00890	NC_999999999.1	200500	201906	-	1407	protein_coding	Energy-coupling factor ABC transporter ATP-binding protein	ABC_transporter	Membrane transport	1371	409	1200	324	388	366	163.821	53.259	122.656	31.7961	32.5419	32.7081
LP_RS15335	387.052	304.325	567.595	87.758	87.3852	183.325	1.81291	1.60845e-05	0.000134708	LP_RS15335	NC_999999999.1	3279016	3279900	-	885	protein_coding	GRP family sugar transporter	-	Sugar transport	331	241	567	92	108	211	62.8799	49.8928	92.1383	14.3538	14.4008	29.9783
LP_RS13650	813.862	6219.1	4864.1	1378.37	893.271	1141.66	1.8014	0.00332102	0.0155624	LP_RS13650	NC_999999999.1	2897816	2898544	-	729	protein_coding	LrgB family protein	-	Cell signalling	696	4925	4859	1445	1104	1314	160.513	1237.78	958.561	273.693	178.709	226.64
LP_RS12540	73.6686	17.6787	38.0399	9.53891	15.3733	12.1638	1.80065	0.00779903	0.0323999	LP_RS12540	NC_999999999.1	2653650	2654354	-	705	protein_coding	ABC transporter ATP-binding protein	ABC_transporter	Membrane transport	63	14	38	10	19	14	15.0238	3.63834	7.75166	1.95855	3.18031	2.49694
LP_RS11825	263.102	231.085	212.222	50.5562	80.1031	72.9826	1.79056	1.52189e-09	2.13948e-08	LP_RS11825	NC_999999999.1	2492078	2492851	-	774	protein_coding	Type I 3-dehydroquinate dehydratase	-	Metabolism	225	183	212	53	99	84	48.873	43.3186	39.3908	9.45492	15.0938	13.646
LP_RS06610	130.966	35.3573	41.043	26.7089	16.9916	16.508	1.78638	0.00603575	0.0258593	LP_RS06610	NC_999999999.1	1418894	1419472	+	579	protein_coding	YhfL/SdpI family protein	-	Unknown	112	28	41	28	21	19	32.5212	8.8602	10.1837	6.67732	4.28002	4.12614
LP_RS12355	1656.96	1949.7	3641.82	722.095	703.127	685.515	1.78019	1.96064e-07	2.13635e-06	nrdG	NC_999999999.1	2611116	2611697	-	582	protein_coding	Anaerobic ribonucleoside-triphosphate reductase, 4Fe-4S single cluster domain	-	Metabolism	1417	1544	3638	757	869	789	409.331	486.058	898.959	179.596	176.198	170.46
LP_RS03470	522.696	281.596	224.235	138.314	66.348	101.654	1.74873	8.29422e-05	0.000597678	LP_RS03470	NC_999999999.1	736644	743063	+	6420	protein_coding	Bacterial Ig-like domain-containing protein	-	Unknown	447	223	224	145	82	117	11.7058	6.36405	5.0178	3.11857	1.50724	2.2915
LP_RS11820	71.3299	44.1966	50.0525	18.1239	21.0372	10.4261	1.73832	0.000467102	0.00282866	LP_RS11820	NC_999999999.1	2491851	2492072	-	222	protein_coding	Hypothetical protein	-	Unknown	61	35	50	19	26	12	46.196	28.8854	32.3905	11.8174	13.8205	6.79668
Novel00196	99.3941	49.2477	139.146	51.5101	16.1824	19.1145	1.73672	0.00525823	0.0230615	-	NC_999999999.1	2341696	2342309	+	614	-	Thiamine pyrophosphate enzyme, C-terminal TPP binding domain	-	Metabolism	85	39	139	54	20	22	23.2744	11.6375	32.5572	12.1436	3.84385	4.50529
LP_RS01685	171.893	44.1966	61.064	15.2623	33.174	34.7536	1.73326	0.00719484	0.0302087	brnQ	NC_999999999.1	362398	363774	+	1377	protein_coding	Branched-chain amino acid transport system II carrier protein	-	Membrane transport	147	35	61	16	41	40	17.9478	4.65691	6.37083	1.60439	3.51362	3.65254
Novel00264	222.175	650.322	1480.55	221.303	205.517	285.849	1.72364	0.00372167	0.0172346	-	NC_999999999.1	3282680	3285231	+	2552	-	Iron-containing alcohol dehydrogenase	Aldedh	Metabolism	190	515	1479	232	254	329	12.517	36.9735	83.3466	12.5525	11.7451	16.21
LP_RS14435	135.644	123.751	72.0755	40.0634	33.9831	27.8029	1.70137	2.97321e-05	0.000238235	LP_RS14435	NC_999999999.1	3063017	3063295	-	279	protein_coding	Cell surface protein, GramPos_pilinD1	-	Cell wall compound	116	98	72	42	42	32	69.9007	64.3555	37.1132	20.7859	17.7644	14.4216
LP_RS00365	1036.04	191.94	441.463	87.758	160.206	265.865	1.69971	0.00698463	0.0294834	LP_RS00365	NC_999999999.1	85149	86792	-	1644	protein_coding	Peptide ABC transporter substrate-binding protein	-	Membrane transport	886	152	441	92	198	306	90.6065	16.9397	38.5778	7.72697	14.2124	23.4039
LP_RS12590	209.312	114.911	64.0671	37.2017	36.4105	46.0486	1.69658	0.000783452	0.00442131	LP_RS12590	NC_999999999.1	2663606	2664037	+	432	protein_coding	Universal stress protein	Usp	Regulation, cell signalling	179	91	64	39	45	53	69.6621	38.5942	21.3057	12.4653	12.2923	15.4263
LP_RS00615	350.803	92.1816	133.14	41.0173	46.12	91.2283	1.69111	0.00433737	0.0197661	LP_RS00615	NC_999999999.1	133259	134044	+	786	protein_coding	Hypothetical protein	-	Unknown	300	73	133	43	57	105	64.1691	17.0163	24.3349	7.55386	8.5577	16.7971
LP_RS12585	629.106	255.078	179.188	106.836	99.5221	125.982	1.67754	0.000685486	0.00399001	LP_RS12585	NC_999999999.1	2662014	2663606	+	1593	protein_coding	Nramp family divalent metal transporter	-	Membrane transport	538	202	179	112	123	145	56.7798	23.2327	16.1599	9.7079	9.11159	11.4451
LP_RS07690	307.537	351.048	387.406	82.0346	117.323	130.326	1.6643	3.13367e-09	4.23516e-08	LP_RS07690	NC_999999999.1	1631877	1633064	-	1188	protein_coding	MFS transporter	MFS_1	Membrane transport	263	278	387	86	145	150	37.2192	42.8738	46.8484	9.99551	14.4031	15.8761
LP_RS14690	3387.59	916.764	906.951	454.052	438.544	757.629	1.65892	0.0026752	0.0129205	LP_RS14690	NC_999999999.1	3127068	3128942	-	1875	protein_coding	Beta-glucoside-specific (phosphoenolpyruvate-dependent) PTS transporter subunit IIABC/EIIA 1	-	Sugar transport	2897	726	906	476	542	872	259.761	70.9413	69.4908	35.0533	34.1117	58.4768
LP_RS08840	836.08	1171.84	1319.38	310.968	367.342	379.683	1.65292	1.34192e-10	2.09194e-09	LP_RS08840	NC_999999999.1	1879966	1880550	+	585	protein_coding	Helix-turn-helix domain-containing protein	-	Base-specific DNA recognition	715	928	1318	326	454	437	205.484	290.64	324.011	76.9458	91.5809	93.9278
LP_RS00965	88.87	109.86	102.107	23.8473	42.8835	28.6717	1.65093	1.35125e-05	0.000114692	LP_RS00965	NC_999999999.1	215900	216226	-	327	protein_coding	Hypothetical protein	-	Unknown	76	87	102	25	53	33	39.0745	48.7456	44.8593	10.5564	19.1264	12.6892
LP_RS05510	30.4029	51.7732	34.0357	8.58502	15.3733	13.0326	1.64141	0.00244841	0.0119166	LP_RS05510	NC_999999999.1	1174855	1174928	+	74	protein_coding	tRNA-Trp	-	Protein synthesis	26	41	34	9	19	15	59.0703	101.512	66.0766	16.7932	30.2989	25.4875
LP_RS01150	84.1927	55.5615	43.0451	11.4467	19.4189	28.6717	1.61294	0.00260436	0.0126171	LP_RS01150	NC_999999999.1	253769	255169	-	1401	protein_coding	MFS transporter	MFS_1	Membrane transport	72	44	43	12	24	33	8.64016	5.75411	4.41398	1.18268	2.02152	2.96172
LP_RS02995	279.473	459.645	338.355	115.421	111.659	125.113	1.61247	1.55553e-08	1.92646e-07	LP_RS02995	NC_999999999.1	633136	633804	-	669	protein_coding	Cell surface protein	-	Cell wall protein	239	364	338	121	138	144	60.0619	99.6871	72.6592	24.9737	24.3421	27.0648
LP_RS07545	141.49	133.853	443.465	52.464	87.3852	100.786	1.57952	0.00450614	0.0203877	LP_RS07545	NC_999999999.1	1604587	1605339	+	753	protein_coding	Hypothetical protein	-	Unknown	121	106	443	55	108	116	27.0158	25.7914	84.6075	10.0853	16.9252	19.3701
LP_RS04315	3057.83	4951.29	1860.95	1191.41	983.084	1132.97	1.57722	2.58549e-05	0.000210765	LP_RS04315	NC_999999999.1	931038	931811	+	774	protein_coding	M15 family metallopeptidase, D-alanyl-D-alanine carboxypeptidase	-	Cell wall metabolism	2615	3921	1859	1249	1215	1304	568.013	928.153	345.413	222.815	185.242	211.839
LP_RS15340	206.974	133.853	335.351	51.5101	59.8751	118.162	1.55959	0.00146413	0.00772284	rbsD	NC_999999999.1	3279930	3280325	-	396	protein_coding	D-ribose pyranase	FucU transport	Sugar metabolism	177	106	335	54	74	136	75.1459	49.0427	121.661	18.8288	22.0517	43.1829
LP_RS08090	480.6	565.717	214.225	157.392	131.078	140.752	1.55348	0.00011064	0.00077596	LP_RS08090	NC_999999999.1	1725553	1726758	+	1206	protein_coding	O-antigen ligase family protein	-	Cell wall metabolism	411	448	214	165	162	162	57.2957	68.0604	25.5192	18.8912	15.8516	16.8903
LP_RS08150	836.08	607.388	406.426	214.625	219.272	196.358	1.55282	1.51499e-06	1.48158e-05	LP_RS08150	NC_999999999.1	1741289	1742683	-	1395	protein_coding	DHA2 family efflux MFS transporter permease subunit	MFS_1	Membrane transport	715	481	406	225	271	226	86.1706	63.1735	41.8555	22.2706	22.9245	20.3705
LP_RS11600	77.1766	37.8828	71.0745	14.3084	16.1824	33.8848	1.53274	0.00558028	0.0242377	LP_RS11600	NC_999999999.1	2443643	2443879	+	237	protein_coding	Hypothetical protein	-	Unknown	66	30	71	15	20	39	46.8191	23.1919	43.0834	8.73908	9.95833	20.6912
LP_RS11910	209.312	111.123	159.167	46.7407	58.2568	62.5565	1.51671	2.87055e-05	0.000231186	LP_RS11910	NC_999999999.1	2511835	2512512	-	678	protein_coding	DUF554 domain-containing protein	-	Unknown	179	88	159	49	72	72	44.3865	23.7803	33.7262	9.97906	12.5316	13.3528
LP_RS15030	9666.95	12165.4	15157.9	6323.34	2818.17	3840.28	1.51074	2.52514e-05	0.000206537	spxB	NC_999999999.1	3206327	3208138	-	1812	protein_coding	Pyruvate oxidase, Thiamine pyrophosphate enzyme, C-terminal TPP binding domain	TPP_enzyme_N	Metabolism	8267	9634	15142	6629	3483	4420	767.039	974.12	1201.78	505.141	226.83	306.713
LP_RS12915	87.7007	45.4594	30.0315	14.3084	21.0372	21.721	1.51066	0.00824905	0.0338122	LP_RS12915	NC_999999999.1	2733517	2734560	-	1044	protein_coding	DUF916 and DUF3324 domain-containing protein	-	Unknown	75	36	30	15	26	25	12.0778	6.3178	4.13258	1.98387	2.93885	3.01098
LP_RS08080	1350.59	1213.51	1155.21	455.006	411.843	440.502	1.50856	4.78499e-18	1.5861e-16	LP_RS08080	NC_999999999.1	1723283	1724305	-	1023	protein_coding	Nif3-like dinuclear metal center hexameric protein	-	Protein interaction	1155	961	1154	477	509	507	189.816	172.112	162.23	64.3822	58.7147	62.3162
LP_RS04285	691.081	1126.38	1040.09	357.709	290.475	357.094	1.50754	3.11974e-08	3.72124e-07	LP_RS04285	NC_999999999.1	924205	924867	+	663	protein_coding	Phosphatase PAP2 family protein	-	Metabolism	591	892	1039	375	359	411	149.865	246.499	225.373	78.0982	63.8978	77.9465
LP_RS14655	229.191	126.276	313.328	71.5418	67.9663	96.4413	1.50505	0.000280404	0.00178744	LP_RS14655	NC_999999999.1	3119171	3119962	-	792	protein_coding	Alpha/beta fold hydrolase, S-formylglutathione hydrolase FrmB	-	Metabolism	196	100	313	75	84	111	41.6062	23.1334	56.8355	13.0755	12.5158	17.6224
LP_RS02470	106.41	50.5104	50.0525	25.7551	16.9916	30.4094	1.50182	0.00364266	0.0169185	LP_RS02470	NC_999999999.1	532007	532852	+	846	protein_coding	Peptidase_C39 like family	-	Protein processing	91	40	50	27	21	35	18.0842	8.66271	8.49963	4.40673	2.92923	5.20195
LP_RS14685	2766.66	1660.53	2053.15	653.415	843.105	827.136	1.47951	4.78062e-08	5.57562e-07	LP_RS14685	NC_999999999.1	3125615	3127075	-	1461	protein_coding	Beta-glucosidase/6-phospho-beta-glucosidase/beta-galactosidase	Glyco_hydro_1	Sugar metabolism	2366	1315	2051	685	1042	952	272.265	164.907	201.89	64.7386	84.1632	81.9323
LP_RS14050	446.689	657.898	1053.1	256.597	296.948	220.686	1.47907	5.54349e-05	0.000415977	LP_RS14050	NC_999999999.1	2987554	2988540	-	987	protein_coding	Choloylglycine hydrolase family protein	-	Metabolism	382	521	1052	269	367	254	65.0689	96.7129	153.285	37.6321	43.8787	32.3582
LP_RS05515	49.1124	119.962	90.0944	21.9395	31.5558	40.8355	1.45499	0.00312337	0.0147018	LP_RS05515	NC_999999999.1	1174934	1175006	+	73	protein_coding	tRNA-His	-	Protein synthesis	42	95	90	23	39	47	96.7284	238.432	177.305	43.5039	63.0444	80.955
LP_RS12085	224.514	114.911	108.113	55.3257	50.1656	58.2123	1.45064	0.000351298	0.00218193	LP_RS12085	NC_999999999.1	2551024	2551644	-	621	protein_coding	Sugar O-acetyltransferase	Hexapep	Sugar metabolism	192	91	108	58	62	67	51.9801	26.8481	25.0111	12.8961	11.7816	13.566
LP_RS04130	444.35	339.683	1010.06	157.392	244.355	259.783	1.43976	0.0018695	0.00949524	LP_RS04130	NC_999999999.1	891697	892929	-	1233	protein_coding	Helix-turn-helix domain-containing protein	-	Base-specific DNA recognition	380	269	1009	165	302	299	51.8141	39.9717	117.687	18.4775	28.9034	30.4913
LP_RS15355	5768.37	12967.3	26468.7	3168.83	4504.38	8990.76	1.43974	0.0125621	0.0477178	adhE	NC_999999999.1	3282610	3285213	-	2604	protein_coding	Bifunctional acetaldehyde-CoA/alcohol dehydrogenase	Aldedh	Metabolism	4933	10269	26441	3322	5567	10348	318.491	722.522	1460.28	176.15	252.281	499.671
LP_RS15345	330.924	239.925	493.517	93.4813	124.605	174.637	1.43891	0.000237491	0.00155158	rbsK	NC_999999999.1	3280328	3281248	-	921	protein_coding	pfkB family carbohydrate kinase, ribokinase, PP pathway	PfkB	Sugar metabolism	283	190	493	98	154	201	51.66	37.797	76.9817	14.6923	19.7318	27.4413
LP_RS01575	71.3299	161.633	105.11	44.8329	43.6926	36.4913	1.43371	0.000670826	0.00391917	LP_RS01575	NC_999999999.1	347267	349054	+	1788	protein_coding	Pre-toxin TG domain-containing protein	-	Metabolism	61	128	105	47	54	42	5.73574	13.1161	8.44543	3.62956	3.56395	2.95359
Novel00208	52.6204	102.284	145.152	41.0173	35.6014	34.7536	1.43305	0.00232538	0.0113882	-	NC_999999999.1	2370318	2370671	+	354	-	Domain of unknown function (DUF1836)	-	Unknown	45	81	145	43	44	40	21.3716	41.9224	58.9067	16.7721	14.6674	14.2077
LP_RS07525	139.152	75.7657	141.148	40.0634	38.0288	54.737	1.425	0.000387855	0.00239013	LP_RS07525	NC_999999999.1	1600143	1601222	+	1080	protein_coding	LD-carboxypeptidase	-	Metabolism	119	60	141	42	47	63	18.5247	10.1787	18.7757	5.36968	5.13546	7.33475
LP_RS00990	624.429	1510.26	1013.06	598.09	246.782	329.291	1.4231	0.00158671	0.00821802	LP_RS00990	NC_999999999.1	220124	220672	+	549	protein_coding	NAD(P)H-dependent oxidoreductase, NADPH-dependent FMN reductase	FMN_red	Redox signalling, respiration	534	1196	1012	627	305	379	163.53	399.138	265.099	157.695	65.559	86.8031
LP_RS05330	8487.09	5201.31	10723.2	6050.53	1434.57	1659.49	1.41668	0.0128589	0.0487561	LP_RS05330	NC_999999999.1	1137086	1138408	-	1323	protein_coding	NAD(P)/FAD-dependent oxidoreductase, Pyridine nucleotide-disulphide oxidoreductase	Pyr_redox_2	Redox signalling, respiration	7258	4119	10712	6343	1773	1910	922.326	570.421	1164.42	662	158.144	181.527
LP_RS13460	644.308	790.488	945.991	246.104	279.956	373.602	1.40403	4.01727e-07	4.18887e-06	LP_RS13460	NC_999999999.1	2858550	2859776	+	1227	protein_coding	PLP-dependent aminotransferase family protein	Aminotran_1_2	Metabolism	551	626	945	258	346	430	75.4978	93.4746	110.761	29.0334	33.2764	44.0649
LP_RS15880	56.1284	37.8828	43.0451	14.3084	16.1824	21.721	1.39103	0.00281093	0.0134728	phnX	NC_999999999.1	652861	653658	-	798	protein_coding	Phosphonoacetaldehyde hydrolase	-	Metabolism	48	30	43	15	20	25	10.1127	6.88783	7.74936	2.59544	2.95755	3.93918
LP_RS12220	1417.24	1192.05	730.766	428.297	359.25	486.551	1.39016	1.0397e-05	9.0442e-05	LP_RS12220	NC_999999999.1	2575129	2576523	+	1395	protein_coding	MFS transporter	-	Membrane transport	1212	944	730	449	444	560	146.068	123.983	75.2573	44.4422	37.559	50.4757
LP_RS13795	549.591	554.352	679.712	238.473	224.936	218.948	1.3874	1.33559e-11	2.34959e-10	LP_RS13795	NC_999999999.1	2932103	2932690	-	588	protein_coding	Non-canonical purine NTP pyrophosphatase	Ham1	Metabolism	470	439	679	250	278	252	134.384	136.789	166.071	58.7064	55.7921	53.8879
LP_RS11875	467.737	203.305	275.289	111.605	127.032	124.244	1.38265	0.000214366	0.00142714	LP_RS11875	NC_999999999.1	2504151	2504666	-	516	protein_coding	ECF transporter S component, ECF-type riboflavin transporter	-	Membrane transport	400	161	275	117	157	143	130.328	57.1663	76.6449	31.3083	35.905	34.8461
LP_RS07895	221.006	131.327	249.261	90.6196	65.5389	76.458	1.37435	0.000116532	0.000813659	LP_RS07895	NC_999999999.1	1680545	1681243	-	699	protein_coding	NAD(P)-binding domain-containing protein, NADP oxidoreductase coenzyme F420-dependent	F420_oxidored	Redox signalling, respiration	189	104	249	95	81	88	45.4582	27.2596	51.2298	18.7659	13.6745	15.8297
LP_RS11345	551.93	546.776	475.498	198.409	195.808	212.866	1.37399	1.66018e-12	3.28799e-11	LP_RS11345	NC_999999999.1	2382128	2383492	-	1365	protein_coding	PLP-dependent aminotransferase family protein	Aminotran_1_2	Metabolism	472	433	475	208	242	245	58.1349	58.1191	50.0451	21.0404	20.9213	22.5685
LP_RS10205	122.781	84.605	77.0808	35.294	45.3109	29.5406	1.36579	0.000454384	0.00276761	LP_RS10205	NC_999999999.1	2154106	2154291	-	186	protein_coding	Hypothetical protein	-	Unknown	105	67	77	37	56	34	94.9082	65.9972	59.5358	27.467	35.5288	22.9845
LP_RS05390	2000.74	6806.28	2290.4	1852.46	1242	1212.9	1.3653	0.00580912	0.0249903	LP_RS05390	NC_999999999.1	1152847	1153236	+	390	protein_coding	MarR family transcriptional regulator	MarR	Base-specific DNA recognition	1711	5390	2288	1942	1535	1396	737.586	2532.14	843.707	687.555	464.46	450.08
LP_RS14010	5674.82	6092.82	3933.12	2012.71	2275.25	1808.93	1.36453	3.66604e-08	4.3076e-07	LP_RS14010	NC_999999999.1	2980816	2981322	-	507	protein_coding	Hypothetical protein	-	Unknown	4853	4825	3929	2110	2812	2082	1609.27	1743.63	1114.49	574.642	654.504	516.346
LP_RS13155	5525.14	3366.52	7903.28	1473.76	2551.97	2504.87	1.36275	0.000399752	0.00245863	LP_RS13155	NC_999999999.1	2796734	2797201	+	468	protein_coding	DNA starvation/stationary phase protection, Ferritin-like domain	Ferritin	Regulation	4725	2666	7895	1545	3154	2883	1697.4	1043.71	2426.09	455.833	795.281	774.582
Novel00248	185.925	338.42	266.279	161.208	98.7129	47.7862	1.36254	0.00519401	0.0228435	-	NC_999999999.1	2980464	2981376	+	913	-	-	-	Unknown	159	268	266	169	122	55	29.2788	53.7809	41.8997	25.5587	15.7686	7.57461
LP_RS11285	2053.37	2295.7	2860	767.882	1013.02	1097.35	1.32456	8.05684e-08	9.1592e-07	LP_RS11285	NC_999999999.1	2370295	2370819	-	525	protein_coding	DUF1836 domain-containing protein	-	Unknown	1756	1818	2857	805	1252	1263	562.332	634.452	782.62	211.719	281.417	302.491
LP_RS03730	106.41	88.3933	60.063	24.8012	52.593	24.3275	1.31883	0.0068147	0.0289212	LP_RS03730	NC_999999999.1	802926	803399	+	474	protein_coding	AP2 domain-containing protein	-	Base-specific DNA recognition	91	70	60	26	65	28	32.2768	27.0572	18.2043	7.57387	16.1823	7.42759
LP_RS07215	173.063	80.8167	71.0745	37.2017	50.9747	43.442	1.30136	0.00557839	0.0242377	LP_RS07215	NC_999999999.1	1537287	1538990	+	1704	protein_coding	MFS transporter	MFS_1	Membrane transport	148	64	71	39	63	50	14.6022	6.88136	5.99224	3.16023	4.36291	3.68951
LP_RS13575	251.409	165.422	275.289	69.634	110.041	102.523	1.29391	0.000155364	0.00106357	LP_RS13575	NC_999999999.1	2884581	2885405	-	825	protein_coding	Cof-type HAD-IIB family hydrolase	Hydrolase_3	Metabolism	215	131	275	73	136	118	43.8139	29.0925	47.9379	12.2178	19.4531	17.9844
LP_RS03570	1171.68	1953.49	2454.57	779.329	729.828	775.006	1.28875	3.78668e-05	0.000297363	LP_RS03570	NC_999999999.1	763649	764314	+	666	protein_coding	EAL domain-containing protein	EAL	Unknown	1002	1547	2452	817	902	892	252.942	425.579	529.476	169.383	159.822	168.407
LP_RS01795	84.1927	59.3498	37.0388	28.6167	19.4189	26.0652	1.28478	0.00848581	0.0345243	LP_RS01795	NC_999999999.1	382354	383040	+	687	protein_coding	CPBP family intramembrane metalloprotease, CAAX protease	-	Self-immunity	72	47	37	30	24	30	17.6199	12.5344	7.74542	6.02959	4.12249	5.49077
LP_RS00830	395.238	247.501	549.576	149.761	167.488	172.899	1.28358	0.000244938	0.00159362	LP_RS00830	NC_999999999.1	189978	190601	+	624	protein_coding	Histidine phosphatase family protein	-	Regulation	338	196	549	157	207	199	91.0667	57.5487	126.528	34.7407	39.1463	40.0993
LP_RS13635	140.321	178.049	134.141	59.1412	48.5473	78.1957	1.28292	9.51634e-05	0.000676455	LP_RS13635	NC_999999999.1	2895118	2895972	-	855	protein_coding	Metallophosphoesterase, calcineurin-like phosphoesterase	Metallophos	Metabolism	120	141	134	62	60	90	23.5962	30.2146	22.5392	10.0126	8.28114	13.2356
Novel00051	166.047	195.728	296.311	121.144	87.3852	62.5565	1.28241	0.000986378	0.00543976	-	NC_999999999.1	720814	721367	+	554	-	Clp protease	-	Protein processing	142	155	296	127	108	72	43.0929	51.2609	76.8391	31.6532	23.0048	16.3415
LP_RS12860	1375.15	1363.78	1118.17	686.801	417.507	483.075	1.28132	1.7724e-06	1.70682e-05	LP_RS12860	NC_999999999.1	2719615	2723685	-	4071	protein_coding	LPXTG cell wall anchor domain-containing protein	-	Cell wall protein	1176	1080	1117	720	516	556	48.5661	48.6056	39.4596	24.4205	14.9573	17.1728
LP_RS15740	2279.05	2094.92	946.993	898.565	907.026	388.372	1.27799	0.00496122	0.0220351	LP_RS15740	NC_999999999.1	1449306	1449461	-	156	protein_coding	Hypothetical protein	-	Unknown	1949	1659	946	942	1121	447	2100.46	1948.43	872.101	833.776	847.981	360.289
LP_RS02990	602.211	858.677	768.806	252.781	329.313	340.586	1.27217	4.61729e-07	4.79862e-06	LP_RS02990	NC_999999999.1	632146	633123	-	978	protein_coding	DNA/RNA non-specific endonuclease	-	DNA modification	515	680	768	265	407	392	88.5311	127.39	112.933	37.4136	49.1089	50.3983
LP_RS01670	246.731	218.458	270.283	100.159	84.1487	121.638	1.26725	2.63001e-06	2.49455e-05	LP_RS01670	NC_999999999.1	359163	359954	-	792	protein_coding	Cof-type HAD-IIB family hydrolase	Hydrolase_3	Metabolism	211	173	270	105	104	140	44.7904	40.0207	49.0274	18.3057	15.4958	22.2265
LP_RS14005	2697.67	3387.99	2169.27	1165.65	1260.61	1009.59	1.26431	2.70455e-07	2.89681e-06	LP_RS14005	NC_999999999.1	2980416	2980781	-	366	protein_coding	Hypothetical protein	-	Unknown	2307	2683	2167	1222	1558	1162	1059.73	1343.08	851.487	461.013	502.333	399.203
LP_RS03325	515.68	474.798	404.424	167.885	192.571	219.817	1.26403	5.71974e-08	6.5976e-07	LP_RS03325	NC_999999999.1	700544	701902	+	1359	protein_coding	FAD-dependent oxidoreductase, Pyridine nucleotide-disulphide oxidoreductase	Pyr_redox_2	Redox signalling, respiration	441	376	404	176	238	253	54.5565	50.6912	42.7526	17.882	20.6663	23.4083
LP_RS07900	189.433	104.809	178.187	82.0346	51.7838	66.0319	1.2451	0.000922906	0.00513468	LP_RS07900	NC_999999999.1	1681240	1682298	-	1059	protein_coding	LLM class flavin-dependent oxidoreductase	-	Respiration	162	83	178	86	64	76	25.7186	14.3597	24.1726	11.2131	7.13163	9.02373
LP_RS00750	618.582	454.594	865.908	165.977	257.301	395.323	1.24424	0.0022702	0.0111701	LP_RS00750	NC_999999999.1	164479	165345	-	867	protein_coding	ROK family protein	ROK	Cell signalling	529	360	865	174	318	455	102.58	76.0759	143.482	27.7111	43.2826	65.9874
LP_RS01835	180.079	109.86	205.215	54.3718	46.9291	108.605	1.2396	0.00664233	0.0282658	LP_RS01835	NC_999999999.1	391397	391585	+	189	protein_coding	Hypothetical protein	-	Unknown	154	87	205	57	58	125	136.989	84.3376	155.988	41.6424	36.2136	83.1604
LP_RS00520	875.837	322.004	497.521	152.623	261.347	304.094	1.23903	0.00569453	0.0246658	LP_RS00520	NC_999999999.1	114984	115406	+	423	protein_coding	Hsp20/alpha crystallin family protein	-	Cell signalling	749	255	497	160	323	350	297.693	110.449	168.973	52.2279	90.1088	104.039
LP_RS00960	181.248	344.734	316.332	121.144	148.069	87.7529	1.23804	0.000821526	0.00461962	trxA	NC_999999999.1	215474	215806	+	333	protein_coding	Thioredoxin	-	Redox signalling, respiration	155	273	316	127	183	101	78.2555	150.204	136.472	52.6602	64.8503	38.1369
LP_RS15025	126.289	208.356	260.273	125.914	64.7298	62.5565	1.23549	0.00506996	0.0224232	LP_RS15025	NC_999999999.1	3205729	3206154	-	426	protein_coding	Rrf2 family transcriptional regulator	Rrf2	Base-specific DNA recognition	108	165	260	132	80	72	42.6228	70.964	87.7736	42.7846	22.1608	21.2516
LP_RS13455	346.125	510.155	435.456	188.87	145.642	214.604	1.2345	1.09501e-05	9.47306e-05	LP_RS13455	NC_999999999.1	2857513	2858409	-	897	protein_coding	LysR family transcriptional regulator	LysR_substrate	Base-specific DNA recognition	296	404	435	198	180	247	55.4788	82.5188	69.7424	30.4787	23.6802	34.6237
LP_RS05565	294.674	262.654	238.25	113.513	89.8126	136.408	1.228	7.95984e-06	7.06071e-05	LP_RS05565	NC_999999999.1	1181977	1183302	-	1326	protein_coding	Nramp family divalent metal transporter	-	Membrane transport	252	208	238	119	111	157	31.951	28.7398	25.8127	12.3916	9.87835	14.8876
LP_RS01060	230.36	82.0795	220.231	73.4496	62.3024	92.0971	1.22709	0.00822212	0.0337568	LP_RS01060	NC_999999999.1	234432	234710	+	279	protein_coding	DUF2089 family protein	-	Unknown	197	65	220	77	77	106	118.711	42.6848	113.401	38.1074	32.568	47.7716
LP_RS05865	178.909	61.8753	165.173	52.464	60.6842	60.8189	1.22397	0.00887079	0.0356758	LP_RS05865	NC_999999999.1	1255870	1257726	-	1857	protein_coding	Bifunctional homocysteine S-methyltransferase, methylenetetrahydrofolate reductase	-	Metabolism	153	49	165	55	75	70	13.8518	4.83446	12.7783	4.08953	4.766	4.73974
LP_RS08965	6881.58	11152.7	16356.1	6101.09	4024.57	4610.07	1.22275	0.000772653	0.00438393	LP_RS08965	NC_999999999.1	1908124	1908531	-	408	protein_coding	Iron-sulfur cluster biosynthesis family protein	-	e- transfer, respiration	5885	8832	16339	6396	4974	5306	2425.01	3966.09	5759.24	2164.57	1438.63	1635.22
LP_RS03910	537.898	1366.31	740.776	334.816	354.396	457.879	1.20482	0.00203865	0.0102387	LP_RS03910	NC_999999999.1	837249	837920	-	672	protein_coding	VTT domain-containing protein	-	Membrane fusion	460	1082	740	351	438	527	115.084	295	158.366	72.1209	76.9148	98.6075
LP_RS07515	74.8379	35.3573	54.0567	20.0317	22.6554	28.6717	1.20324	0.0117466	0.045237	LP_RS07515	NC_999999999.1	1598181	1598588	+	408	protein_coding	Nuclear transport factor 2 family protein, SnoaL-like domain	-	Membrane transport	64	28	54	21	28	33	26.3723	12.5737	19.0342	7.10693	8.09847	10.17
LP_RS14360	132.136	68.1891	58.0609	45.7868	38.8379	27.8029	1.20051	0.0120601	0.0461448	LP_RS14360	NC_999999999.1	3047002	3048906	+	1905	protein_coding	Heavy metal translocating P-type ATPase	E1-E2_ATPase	Membrane transport	113	54	58	48	48	32	9.97266	5.19353	4.37858	3.47912	2.97339	2.11214
LP_RS03160	2044.01	1078.4	1648.73	599.043	781.612	710.712	1.18985	7.45403e-05	0.000544611	groES	NC_999999999.1	665003	665287	+	285	protein_coding	Co-chaperone GroES	-	Metabolism	1748	854	1647	628	966	818	1031.16	549.006	831.092	304.255	399.979	360.892
LP_RS09790	612.735	887.721	1335.4	343.401	411.034	494.37	1.18349	0.000690929	0.00401427	dinB	NC_999999999.1	2059932	2061065	-	1134	protein_coding	DNA polymerase IV, impB/mucB/samB family C-terminal domain	IMS	Protein synthesis	524	703	1334	360	508	569	77.6865	113.581	169.178	43.8341	52.8635	63.091
LP_RS00765	382.375	242.45	480.504	165.977	133.505	188.538	1.18121	0.000520176	0.00313199	LP_RS00765	NC_999999999.1	169176	170156	+	981	protein_coding	LacI family DNA-binding transcriptional regulator	LacI	Base-specific DNA recognition	327	192	480	174	165	217	56.041	35.8588	70.3676	24.4908	19.8481	27.8137
LP_RS07490	371755	145171	127711	106314	108943	69234.4	1.1801	0.00882589	0.0355861	rnpB	NC_999999999.1	1593454	1593828	+	375	protein_coding	RNase P RNA component class B	-	Metabolism	317918	114963	127577	111453	134643	79686	142532	56168.2	48926.2	41037.7	42369.9	26718.9
LP_RS08325	8839.06	16537.1	8244.64	5819.69	4942.93	4362.45	1.15238	0.000553427	0.00329538	dnaG	NC_999999999.1	1775388	1777268	-	1881	protein_coding	DNA primase, DnaB-helicase	-	DNA replication	7559	13096	8236	6101	6109	5021	675.621	1275.6	629.691	447.853	383.254	335.637
LP_RS00770	739.024	728.613	894.938	333.862	356.823	374.47	1.14971	4.47462e-09	5.92041e-08	LP_RS00770	NC_999999999.1	170177	171853	+	1677	protein_coding	Alpha-glucosidase, Alpha amylase	-	Sugar metabolism	632	577	894	350	441	431	63.3595	63.0386	76.6663	28.8176	31.032	32.3156
LP_RS10825	18366.9	9912.67	21089.1	8220.63	6287.69	7917.75	1.13846	0.000541356	0.00324093	LP_RS10825	NC_999999999.1	2269592	2270947	+	1356	protein_coding	FAD-dependent oxidoreductase, Pyridine nucleotide-disulphide oxidoreductase	Pyr_redox_2	Metabolism	15707	7850	21067	8618	7771	9113	1947.43	1060.65	2234.31	877.546	676.273	845.026
LP_RS16035	56.1284	39.1456	53.0556	19.0778	19.4189	29.5406	1.12604	0.0116781	0.0451219	LP_RS16035	NC_999999999.1	1292433	1292555	+	123	protein_coding	Hypothetical protein	-	Unknown	48	31	53	20	24	34	65.609	46.1764	61.9685	22.4516	23.0256	34.757
LP_RS00790	757.734	1420.61	1393.46	420.666	597.132	622.09	1.12283	0.000726725	0.00418365	LP_RS00790	NC_999999999.1	176964	177878	-	915	protein_coding	LysR family transcriptional regulator	LysR_substrate	Base-specific DNA recognition	648	1125	1392	441	738	716	119.064	225.266	218.785	66.5488	95.1788	98.3921
LP_RS07705	337.94	233.611	604.634	136.406	205.517	198.965	1.12138	0.00692698	0.0293186	LP_RS07705	NC_999999999.1	1634299	1635036	+	738	protein_coding	DUF1003 domain-containing protein	-	Unknown	289	185	604	143	254	229	65.8368	45.9282	117.701	26.7549	40.6146	39.0164
LP_RS14425	169.555	174.261	101.106	87.758	48.5473	68.6384	1.1188	0.0042031	0.0192378	LP_RS14425	NC_999999999.1	3061718	3062410	-	693	protein_coding	WxL domain-containing protein	-	Cell wall protein	145	138	101	92	60	79	35.1773	36.4846	20.9599	18.3306	10.217	14.3338
LP_RS15510	368.343	195.728	188.197	117.329	132.696	97.3102	1.11418	0.0026733	0.0129205	LP_RS15510	NC_999999999.1	3316371	3316925	-	555	protein_coding	Recombinase family protein	Resolvase	DNA recombination	315	155	188	123	164	112	95.4212	51.1685	48.7153	30.601	34.8703	25.3743
LP_RS13790	1420.75	1520.36	1886.98	768.836	633.543	828.874	1.11409	6.26221e-07	6.38178e-06	folP	NC_999999999.1	2930930	2932078	-	1149	protein_coding	Dihydropteroate synthase	-	Metabolism	1215	1204	1885	806	783	954	177.78	191.986	235.935	96.8586	80.4168	104.399
LP_RS01825	2889.45	1502.69	1783.87	801.268	789.703	1275.46	1.10741	0.00155977	0.00812207	LP_RS01825	NC_999999999.1	389246	389956	+	711	protein_coding	GntR family transcriptional regulator	UTRA	Base-specific DNA recognition	2471	1190	1782	840	976	1468	584.293	306.649	360.444	163.13	161.989	259.612
LP_RS03165	14561.8	9181.54	12005.6	4014.93	5900.12	6747.42	1.10128	0.000203473	0.00135749	groL	NC_999999999.1	665343	666968	+	1626	protein_coding	Chaperonin GroEL, cpn60 family	-	Protein processing	12453	7271	11993	4209	7292	7766	1287.6	819.29	1060.74	357.422	529.214	600.545
LP_RS12530	167.216	95.9698	89.0934	52.464	50.1656	61.6877	1.09941	0.0044363	0.0201395	LP_RS12530	NC_999999999.1	2651585	2652367	-	783	protein_coding	WxL domain-containing protein	-	Cell wall protein	143	76	89	55	62	71	30.7045	17.7834	16.3466	9.69893	9.34404	11.4016
LP_RS01200	470.076	234.874	435.456	158.346	169.916	205.046	1.09721	0.00134945	0.00719022	LP_RS01200	NC_999999999.1	263170	264564	+	1395	protein_coding	FAD-binding protein	FAD_binding_4	Respiration	402	186	435	166	210	236	48.4484	24.4288	44.8451	16.4307	17.7644	21.2719
LP_RS05525	459.552	430.602	431.452	215.579	236.264	170.293	1.08664	1.58477e-06	1.54026e-05	LP_RS05525	NC_999999999.1	1175108	1175178	+	71	protein_coding	tRNA-Cys	-	Protein synthesis	393	341	431	226	292	196	930.597	879.954	873.01	439.514	485.321	347.109
LP_RS14670	232.699	261.392	318.334	95.3891	120.559	168.555	1.07914	0.00070867	0.00410221	murQ	NC_999999999.1	3122486	3123388	+	903	protein_coding	N-acetylmuramic acid 6-phosphate etherase	-	Cell wall metabolism	199	207	318	100	149	194	37.0504	41.9997	50.6454	15.291	19.4717	27.0136
LP_RS14030	251.409	276.545	226.237	111.605	112.468	134.67	1.07053	7.99914e-06	7.07564e-05	LP_RS14030	NC_999999999.1	2983935	2984393	+	459	protein_coding	GNAT family N-acetyltransferase	-	Regulation, cell signalling	215	219	226	117	139	155	78.7505	87.4169	70.8102	35.1962	35.7361	42.4607
LP_RS07205	1108.54	880.144	588.617	515.101	343.877	370.995	1.0673	0.00102937	0.00563722	rsgA	NC_999999999.1	1535527	1536585	+	1059	protein_coding	Ribosome small subunit-dependent GTPase	-	Protein synthesis	948	697	588	540	425	427	150.501	120.587	79.8512	70.4078	47.3585	50.6991
LP_RS08180	3054.32	6673.69	7529.89	3113.5	2541.45	2585.67	1.06649	0.00343681	0.016081	LP_RS08180	NC_999999999.1	1748090	1748518	-	429	protein_coding	Spx/MgsR family RNA polymerase-binding regulatory protein	ArsC	Protein synthesis	2612	5285	7522	3264	3141	2976	1023.63	2257.1	2521.6	1050.55	864.004	872.256
LP_RS11795	327.416	193.202	261.274	135.452	138.36	101.654	1.05896	0.00073388	0.0042018	LP_RS11795	NC_999999999.1	2481221	2481793	-	573	protein_coding	NADPH-dependent F420 reductase	-	Redox signalling, respiration	280	153	261	142	171	117	82.1544	48.9216	65.5068	34.2182	35.2165	25.6744
LP_RS14855	812.693	1131.43	1176.23	359.617	535.639	605.582	1.05562	0.000353698	0.00219251	LP_RS14855	NC_999999999.1	3168151	3168918	+	768	protein_coding	DeoR/GlpR family DNA-binding transcription regulator	DeoR	Base-specific DNA recognition	695	896	1175	377	662	697	152.143	213.752	220.027	67.7803	101.719	114.114
LP_RS08715	66014.1	46853.5	30888.4	23543.9	23645	22052.9	1.0539	0.000698874	0.00405296	rpsB	NC_999999999.1	1858069	1858872	-	804	protein_coding	30S ribosomal protein S2	-	Protein synthesis	56454	37104	30856	24682	29223	25382	11805	8455.29	5519.3	4238.84	4289.17	3969.52
Novel00036	564.792	751.343	1070.12	427.343	300.994	423.994	1.05108	0.00111629	0.00603129	-	NC_999999999.1	533411	536508	-	3098	-	PTS system mannose/fructose/sorbose subfamily IIB component, family IID component	PTSIIB_sorb	Sugar transport	483	595	1069	448	372	488	26.2116	35.1884	49.6245	19.9673	14.1699	19.8065
LP_RS04290	2097.8	991.267	1224.28	561.842	668.335	853.202	1.04979	0.00298664	0.0141215	LP_RS04290	NC_999999999.1	925051	925845	-	795	protein_coding	Alpha/beta hydrolase	-	Metabolism	1794	785	1223	589	826	982	379.387	180.912	221.238	102.299	122.608	155.315
LP_RS15370	893.378	770.284	844.886	309.061	449.872	456.141	1.04519	1.55122e-05	0.000130609	LP_RS15370	NC_999999999.1	3286815	3287351	+	537	protein_coding	Phenolic acid decarboxylase	-	Metabolism	764	610	844	324	556	525	239.192	208.123	226.031	83.3094	122.181	122.929
LP_RS04070	169.555	94.7071	102.107	57.2334	57.4477	64.2942	1.03313	0.00452123	0.0204266	LP_RS04070	NC_999999999.1	876779	880348	-	3570	protein_coding	MucBP domain-containing protein, Leucine Rich repeats	-	Cell wall protein	145	75	102	60	71	74	6.82853	3.84908	4.10896	2.32063	2.3469	2.60635
LP_RS05570	224.514	176.787	269.282	99.2046	91.4308	138.146	1.03006	0.00110049	0.0059646	hemH	NC_999999999.1	1183274	1184248	-	975	protein_coding	Ferrochelatase	-	Respiration	192	140	269	104	113	159	33.1073	26.308	39.6778	14.7283	13.6766	20.5051
LP_RS03925	213.99	257.603	393.412	113.513	135.933	174.637	1.0292	0.00303651	0.0143358	LP_RS03925	NC_999999999.1	842493	843422	+	930	protein_coding	Nitronate monooxygenase	NPD	Metabolism	183	204	393	119	168	201	33.0823	40.1894	60.7729	17.668	21.3173	27.1758
LP_RS04785	901.563	944.545	938.984	357.709	538.066	468.305	1.029	7.17644e-06	6.43835e-05	LP_RS04785	NC_999999999.1	1018290	1019717	+	1428	protein_coding	Amino acid permease	-	Membrane transport	771	748	938	375	665	539	90.7724	95.9704	94.4659	36.2599	54.9539	47.4601
LP_RS07220	1742.32	1014	1573.65	592.366	754.102	804.547	1.00938	0.000454356	0.00276761	LP_RS07220	NC_999999999.1	1539151	1540017	+	867	protein_coding	SPFH domain-containing protein	Band 7	Membrane mechanisms	1490	803	1572	621	932	926	288.931	169.692	260.756	98.8998	126.853	134.295
LP_RS03830	951.845	911.713	563.591	430.205	391.615	384.028	1.00869	0.000263584	0.0016974	LP_RS03830	NC_999999999.1	821095	821973	+	879	protein_coding	TSUP family transporter, Sulfite exporter TauE/SafE	-	Membrane transport	814	722	563	451	484	442	155.691	150.492	92.1127	70.8452	64.9773	63.2269
LP_RS01665	256.086	180.575	228.239	99.2046	87.3852	145.096	1.0042	0.00182915	0.00933547	LP_RS01665	NC_999999999.1	358005	359159	-	1155	protein_coding	MFS transporter	MFS_1	Membrane transport	219	143	228	104	108	167	31.8779	22.6839	28.3892	12.433	11.0343	18.1804
LP_RS03295	569.47	691.993	515.54	255.643	288.048	342.323	1.00291	2.84357e-05	0.0002296	LP_RS03295	NC_999999999.1	693876	695288	+	1413	protein_coding	FAD-dependent oxidoreductase	Pyr_redox_2	Redox signalling, respiration	487	548	515	268	356	394	57.9448	71.0563	52.4162	26.1888	29.7312	35.0609
LP_RS01340	4780.27	2379.04	3081.23	1471.85	1780.88	1869.75	0.999345	0.00142811	0.0075582	LP_RS01340	NC_999999999.1	295609	296076	-	468	protein_coding	ASCH domain-containing protein	-	Protein synthesis	4088	1884	3078	1543	2201	2152	1468.56	737.563	945.852	455.243	554.982	578.182
LP_RS06420	6288.72	6419.88	6243.54	3108.73	3095.7	3400.64	0.980468	3.6105e-12	6.72749e-11	LP_RS06420	NC_999999999.1	1377519	1378235	+	717	protein_coding	Bax inhibitor-1/YccA family protein	-	Regulation	5378	5084	6237	3259	3826	3914	1261.04	1299.12	1251	627.608	629.696	686.389
LP_RS02475	34865.1	28996.8	34343	13500.4	17306.3	19108.4	0.976309	6.36658e-06	5.77763e-05	LP_RS02475	NC_999999999.1	533143	534117	+	975	protein_coding	Mannose/fructose/sorbose PTS transporter subunit IIA	PTSIIB_sorb	Sugar transport	29816	22963	34307	14153	21389	21993	5141.29	4315.07	5060.32	2004.32	2588.75	2836.27
LP_RS02175	7111.94	8797.66	5180.43	3666.76	3613.54	3461.46	0.973233	0.000109508	0.000771455	LP_RS02175	NC_999999999.1	463650	465038	+	1389	protein_coding	UDP-N-acetylmuramoyl-tripeptide-D-alanyl-D-alanine ligase	-	Cell wall synthesis	6082	6967	5175	3844	4466	3984	736.159	918.983	535.807	382.124	379.421	360.65
LP_RS08320	13362.1	18206.5	12525.1	7957.36	7248.93	7327.8	0.968432	1.06699e-05	9.25603e-05	rpoD	NC_999999999.1	1774200	1775306	-	1107	protein_coding	RNA polymerase sigma factor RpoD	Sigma70_r3	Protein synthesis	11427	14418	12512	8342	8959	8434	1735.45	2386.28	1625.47	1040.51	955.03	957.976
LP_RS08895	481.769	369.989	455.477	176.47	192.571	302.357	0.961338	0.00156212	0.00812207	LP_RS08895	NC_999999999.1	1891892	1893214	+	1323	protein_coding	Metallophosphoesterase, calcineurin-like phosphoesterase	Metallophos	Metabolism	412	293	455	185	238	348	52.3558	40.5762	49.4597	19.3079	21.2286	33.0741
LP_RS10715	147.337	150.269	129.135	62.9568	74.4393	82.5399	0.953475	0.000557238	0.0033046	LP_RS10715	NC_999999999.1	2244496	2244813	-	318	protein_coding	Hypothetical protein	-	Unknown	126	119	129	66	92	95	66.6148	68.562	58.3395	28.6576	34.1402	37.5634
LP_RS00785	653.662	449.543	418.439	252.781	231.409	306.701	0.943882	0.000780878	0.00441469	LP_RS00785	NC_999999999.1	175091	176764	+	1674	protein_coding	Alpha-glucosidase	-	Sugar metabolism	559	356	418	265	286	353	56.1415	38.9635	35.9105	21.8582	20.1612	26.5148
LP_RS06230	1667.48	2317.17	2554.68	812.715	1043.77	1546.54	0.942285	0.00354092	0.016519	feoB	NC_999999999.1	1342655	1344643	-	1989	protein_coding	Ferrous iron transport protein	-	Membrane transport	1426	1835	2552	852	1290	1780	120.535	169.031	184.521	59.1463	76.535	112.526
LP_RS14675	268.949	256.34	297.312	86.8041	135.933	205.915	0.939725	0.0109496	0.042621	LP_RS14675	NC_999999999.1	3123400	3124308	+	909	protein_coding	N-acetylglucosamine kinase	BcrAD_BadFG	Metabolism	230	203	297	91	168	237	42.5394	40.9163	46.9886	13.8229	21.8097	32.7833
LP_RS06850	889.87	551.827	688.722	365.34	318.794	437.896	0.925377	0.000824749	0.00462948	recN	NC_999999999.1	1459362	1461056	+	1695	protein_coding	RecN	-	DNA repair	761	437	688	383	394	504	75.4818	47.2363	58.3739	31.1998	27.4304	37.3877
LP_RS04650	203.466	119.962	105.11	71.5418	80.9122	73.8515	0.919527	0.0122593	0.0467932	aroB	NC_999999999.1	988567	989646	+	1080	protein_coding	3-dehydroquinate synthase	-	Metabolism	174	95	105	75	100	85	27.0865	16.1162	13.9819	9.58872	10.9265	9.89609
LP_RS06580	491.124	411.66	751.788	253.735	269.438	359.7	0.907029	0.00492271	0.021957	LP_RS06580	NC_999999999.1	1408812	1410160	+	1349	protein_coding	Replication-associated recombination protein A	AAA	DNA recombination	420	326	751	266	333	414	52.3437	44.2761	80.0623	27.2266	29.1298	38.5884
LP_RS00565	7517.7	10876.2	13406.1	3928.12	4963.16	8148.86	0.900088	0.0129742	0.0490464	LP_RS00565	NC_999999999.1	122436	124130	+	1695	protein_coding	Oleate hydratase	MCRA	Metabolism	6429	8613	13392	4118	6134	9379	637.678	930.998	1136.26	335.459	427.05	695.753
Novel00014	135.644	155.32	230.241	111.605	94.6673	73.8515	0.898807	0.0095019	0.0376845	-	NC_999999999.1	295604	296063	+	460	-	ASCH domain-protein	-	Protein synthesis	116	123	230	117	117	85	42.3963	48.9904	71.9068	35.1197	30.0146	23.2343
LP_RS09745	6259.49	5703.89	7382.74	3985.36	3837.67	2566.56	0.896981	0.000434808	0.00266383	trxA	NC_999999999.1	2049900	2050211	-	312	protein_coding	Thioredoxin	-	Redox signalling	5353	4517	7375	4178	4743	2954	2884.5	2652.52	3399.44	1849	1793.92	1190.49
LP_RS07680	2351.55	3482.69	3848.03	1650.23	1946.75	1619.52	0.892276	0.000545477	0.00325941	LP_RS07680	NC_999999999.1	1630505	1630804	+	300	protein_coding	Hypothetical protein	-	Unknown	2011	2758	3844	1730	2406	1864	1126.99	1684.37	1842.73	796.247	946.41	781.255
LP_RS13515	920.272	603.6	822.862	385.372	399.706	484.813	0.886245	0.000491281	0.00296937	LP_RS13515	NC_999999999.1	2870482	2871483	-	1002	protein_coding	LacI family transcriptional regulator	LacI	Base-specific DNA recognition	787	478	822	404	494	558	132.049	87.4025	117.979	55.672	58.1787	70.0221
LP_RS02730	342.617	580.87	457.479	248.966	282.384	223.292	0.871087	0.00216675	0.010762	LP_RS02730	NC_999999999.1	595426	595788	-	363	protein_coding	Helix-turn-helix domain-containing protein	HTH_3	Base-specific DNA recognition	293	460	457	261	349	257	135.703	232.175	181.055	99.2789	113.455	89.0215
LP_RS12115	318.061	228.56	336.353	150.715	188.526	147.703	0.859136	0.00176555	0.00902553	LP_RS12115	NC_999999999.1	2554544	2554849	-	306	protein_coding	Hypothetical protein	-	Unknown	272	181	336	158	233	170	149.443	108.373	157.913	71.2949	89.8544	69.8547
LP_RS13750	111.088	137.641	99.1039	70.5879	58.2568	64.2942	0.847566	0.00524863	0.0230515	LP_RS13750	NC_999999999.1	2924930	2925310	-	381	protein_coding	Multidrug efflux SMR transporter	-	Membrane transport	95	109	99	74	72	74	41.9205	52.4162	37.3689	26.8182	22.3004	24.4217
LP_RS15860	208.143	210.881	158.166	103.02	88.1943	132.064	0.835209	0.00504037	0.0223284	LP_RS15860	NC_999999999.1	512581	512898	+	318	protein_coding	Cupin domain-containing protein	Cupin_2	Base-specific DNA recognition	178	167	158	108	109	152	94.1067	96.2173	71.4546	46.8943	40.4487	60.1014
LP_RS04150	671.203	645.271	686.72	351.986	426.407	349.274	0.828534	1.47418e-05	0.00012479	LP_RS04150	NC_999999999.1	895772	896653	+	882	protein_coding	RluA family pseudouridine synthase	-	Metabolism	574	511	686	369	527	402	109.413	106.149	111.855	57.7671	70.5094	57.3094
LP_RS09995	147.337	186.889	160.168	78.219	118.941	80.8022	0.827778	0.00722601	0.0302992	LP_RS09995	NC_999999999.1	2110625	2110903	-	279	protein_coding	Autorepressor SdpR family transcription factor	-	Base-specific DNA recognition	126	148	160	82	147	93	75.9266	97.19	82.4738	40.5819	62.1753	41.9128
LP_RS01385	1193.9	2438.39	2168.27	1246.74	943.437	1084.31	0.825029	0.0108417	0.0422531	LP_RS01385	NC_999999999.1	303146	304462	-	1317	protein_coding	MFS/sugar transport protein	-	Sugar transport	1021	1931	2166	1307	1166	1248	130.337	268.634	236.523	137.029	104.476	119.151
LP_RS03315	19722.1	15627.9	13166.8	8508.71	8355	10566.8	0.822681	0.000553856	0.00329538	LP_RS03315	NC_999999999.1	697829	699556	+	1728	protein_coding	Phospho-sugar mutase, Phosphoglucomutase/phosphomannomutase	PGM_PMM_II	Sugar metabolism	16866	12376	13153	8920	10326	12162	1640.95	1312.2	1094.67	712.761	705.169	884.972
LP_RS06435	695.759	695.781	1127.18	475.038	500.847	450.928	0.820607	0.00294576	0.0139906	coaE	NC_999999999.1	1381992	1382585	+	594	protein_coding	Dephospho-CoA kinase	-	Metabolism	595	551	1126	498	619	519	168.406	169.953	272.617	115.762	122.973	109.862
LP_RS12365	1261.72	1702.2	1121.18	767.882	722.546	826.268	0.817891	0.000580599	0.00342379	LP_RS12365	NC_999999999.1	2614301	2614774	+	474	protein_coding	Lipoprotein	-	Membrane protein	1079	1348	1120	805	893	951	382.711	521.045	339.813	234.499	222.32	252.273
LP_RS12410	484.108	515.206	520.546	283.306	264.583	317.127	0.813474	1.98135e-05	0.000164625	LP_RS12410	NC_999999999.1	2625182	2626630	+	1449	protein_coding	Zinc-ribbon domain-containing protein	-	Regulation	414	408	520	297	327	365	48.0352	51.5888	51.6102	28.3016	26.6308	31.6733
LP_RS09420	229.191	152.794	161.169	92.5274	105.995	111.212	0.809386	0.0059197	0.0253966	LP_RS09420	NC_999999999.1	2009136	2010221	-	1086	protein_coding	Competence protein CoiA family protein	CoiA	DNA mobilization	196	121	161	97	131	128	30.3427	20.4136	21.3204	12.3329	14.2346	14.82
LP_RS08245	1176.36	1495.11	1471.54	817.484	740.347	808.891	0.807987	2.6517e-05	0.000215211	LP_RS08245	NC_999999999.1	1759376	1760782	-	1407	protein_coding	FAD-dependent oxidoreductase, Pyridine nucleotide-disulphide oxidoreductase	Pyr_redox_2	Redox signalling	1006	1184	1470	857	915	931	120.207	154.178	150.253	84.1027	76.7418	83.2001
LP_RS07865	896.886	881.407	843.884	534.179	519.457	446.584	0.805573	5.8362e-06	5.35807e-05	dprA	NC_999999999.1	1673787	1674653	-	867	protein_coding	DNA-processing protein DprA, DNA recombination-mediator protein A	SMF	DNA recombination	767	698	843	560	642	514	148.732	147.503	139.833	89.185	87.3818	74.544
LP_RS04145	661.848	743.766	941.987	451.19	445.017	452.666	0.800153	0.000272396	0.00174102	recQ	NC_999999999.1	893921	895729	+	1809	protein_coding	DNA helicase RecQ helicase|PF16124:RecQ zinc-binding	HRDC	DNA replication	566	589	941	473	550	521	52.6024	59.6541	74.8086	36.1032	35.8781	36.2133
LP_RS06595	495.801	691.993	634.665	386.326	296.139	365.782	0.79839	0.0010053	0.00552478	LP_RS06595	NC_999999999.1	1413054	1414019	+	966	protein_coding	UbiA family prenyltransferase	UbiA	Metabolism	424	548	634	405	366	421	73.7932	103.936	94.387	57.8897	44.7104	54.7991
LP_RS03580	192.942	222.246	241.253	109.697	131.887	137.277	0.792649	0.00141325	0.00750478	LP_RS03580	NC_999999999.1	765338	765925	-	588	protein_coding	TetR/AcrR family transcriptional regulator	-	Base-specific DNA recognition	165	176	241	115	163	158	47.1774	54.8402	58.944	27.005	32.7126	33.7869
LP_RS07080	225.683	228.56	194.204	151.669	119.75	103.392	0.791335	0.00330731	0.0155212	LP_RS07080	NC_999999999.1	1513370	1513909	+	540	protein_coding	Cysteine hydrolase	Isochorismatase	Metabolism	193	181	194	159	148	119	60.0885	61.4114	51.6664	40.6562	32.3424	27.709
LP_RS13495	155.523	146.48	192.201	87.758	92.2399	107.736	0.782084	0.00401211	0.018498	LP_RS13495	NC_999999999.1	2865200	2865838	+	639	protein_coding	DUF1700 domain-containing protein	-	Unknown	133	116	192	92	114	124	34.9928	33.2599	43.2116	19.8797	21.0528	24.4
LP_RS06440	804.508	835.948	1224.28	536.087	577.713	553.452	0.781504	0.00159452	0.00823941	nrdR	NC_999999999.1	1382627	1383142	+	516	protein_coding	Transcriptional regulator NrdR	-	Base-specific DNA recognition	688	662	1223	562	714	637	224.164	235.056	340.861	150.387	163.288	155.224
LP_RS03400	6935.37	5793.55	7124.47	3369.14	4109.53	4143.5	0.772503	6.73752e-05	0.00049627	clpP	NC_999999999.1	720763	721353	-	591	protein_coding	ATP-dependent Clp protease	-	Protein processing	5931	4588	7117	3532	5079	4769	1687.21	1422.33	1731.85	825.194	1014.13	1014.63
LP_RS01945	1057.09	675.577	924.969	488.392	547.776	523.911	0.768718	0.00165793	0.00851685	LP_RS01945	NC_999999999.1	414158	415102	+	945	protein_coding	Alpha/beta hydrolase	-	Metabolism	904	535	924	512	677	603	160.829	103.726	140.618	74.8103	84.5399	80.2332
LP_RS06445	2249.81	2581.08	3547.72	1634.01	1705.63	1597.8	0.763148	0.00143264	0.00756944	LP_RS06445	NC_999999999.1	1383164	1384564	+	1401	protein_coding	DnaD domain protein	-	DNA replication	1924	2044	3544	1713	2108	1839	230.884	267.305	363.794	168.827	177.557	165.049
LP_RS10240	712.13	1208.46	923.968	538.948	562.34	585.599	0.753473	0.00398498	0.0183998	LP_RS10240	NC_999999999.1	2161730	2162581	+	852	protein_coding	Polysaccharide deacetylase	Polysacc_deac_1	Cell wall metabolism	609	957	923	565	695	674	120.173	205.796	155.798	91.5655	96.2609	99.4692
LP_RS08165	305.198	304.325	378.397	154.53	182.053	251.095	0.749613	0.00876336	0.0354247	LP_RS08165	NC_999999999.1	1744634	1746325	-	1692	protein_coding	FAD-dependent oxidoreductase	Pyr_redox_2	Redox signalling, respiration	261	241	378	162	225	289	25.9339	26.0964	32.1286	13.2202	15.6923	21.4766
LP_RS04275	420.963	402.821	380.399	223.21	224.127	271.078	0.744679	0.000307391	0.00194493	LP_RS04275	NC_999999999.1	922161	922622	+	462	protein_coding	Threonine/Serine exporter, ThrE	-	Membrane transport	360	319	380	234	277	312	131.005	126.506	118.288	69.9354	70.7527	84.9143
LP_RS14250	8435.64	11265.1	6421.73	5910.31	4547.27	5148.75	0.743119	0.00695957	0.029417	LP_RS14250	NC_999999999.1	3023758	3024726	+	969	protein_coding	DUF1002 domain-containing protein	-	Unknown	7214	8921	6415	6196	5620	5926	1251.64	1686.76	952.079	882.898	684.412	768.965
LP_RS12215	341.448	301.8	248.26	196.502	169.107	167.686	0.740927	0.00236059	0.0115427	LP_RS12215	NC_999999999.1	2573108	2574859	-	1752	protein_coding	ABC transporter transmembrane domain-containing protein	ABC_transporter	Membrane transport	292	239	248	206	209	193	28.0205	24.9935	20.3572	16.2351	14.0772	13.8513
LP_RS11955	1488.57	2365.15	2062.16	1116.05	1317.25	1108.64	0.739887	0.00295008	0.0139906	LP_RS11955	NC_999999999.1	2520529	2521695	-	1167	protein_coding	Cation:proton antiporter, Sodium/hydrogen exchanger family	Na_H_Exchanger	Membrane transport	1273	1873	2060	1170	1628	1276	183.394	294.057	253.861	138.432	164.622	137.483
LP_RS14460	449.027	450.806	396.415	280.444	237.882	258.046	0.739577	0.000200047	0.00134031	LP_RS14460	NC_999999999.1	3067905	3068555	+	651	protein_coding	Aquaporin, major intrinsic protein	-	Membrane transport	384	357	396	294	294	297	99.1694	100.473	87.4811	62.3576	53.2931	57.3646
LP_RS03545	1938.77	1992.64	1231.29	1086.48	954.764	1054.77	0.737434	0.00443848	0.0201395	LP_RS03545	NC_999999999.1	757041	757706	-	666	protein_coding	DUF1361 domain-containing protein	-	Unknown	1658	1578	1230	1139	1180	1214	418.541	434.107	265.602	236.142	209.08	229.199
LP_RS01370	658.34	781.649	1036.09	442.605	598.751	450.928	0.730667	0.00770441	0.0320491	LP_RS01370	NC_999999999.1	299078	300091	+	1014	protein_coding	ABC-2 transporter permease	-	Membrane transport	563	619	1035	464	740	519	93.3465	111.845	146.792	63.1834	86.1189	64.3573
LP_RS07685	645.477	1098.6	783.822	447.375	514.602	562.14	0.729367	0.00856394	0.0347972	LP_RS07685	NC_999999999.1	1630886	1631674	+	789	protein_coding	DUF4931 domain-containing protein	-	Unknown	552	870	783	469	636	647	117.622	202.025	142.72	82.0765	95.1229	103.109
LP_RS14565	496.971	875.093	701.735	436.882	359.25	459.617	0.723702	0.0118498	0.0455063	LP_RS14565	NC_999999999.1	3099296	3100330	-	1035	protein_coding	Galactose mutarotase, aldose 1-epimerase	Aldose_epim	Sugar metabolism	425	693	701	458	444	529	69.0361	122.675	97.4042	61.101	50.623	64.2664
LP_RS08060	2869.57	3509.21	4957.2	2179.64	2348.07	2338.92	0.723362	0.00573446	0.0248047	dnaE	NC_999999999.1	1714728	1718078	-	3351	protein_coding	DNA polymerase III subunit alpha	tRNA_anti	Protein synthesis	2454	2779	4952	2285	2902	2692	123.12	151.942	212.523	94.1531	102.195	101.011
LP_RS06450	2221.75	2703.57	3198.35	1574.87	1574.55	1781.12	0.720537	0.000833502	0.00467028	dnaI	NC_999999999.1	1384568	1385503	+	936	protein_coding	Primosomal protein DnaI, IstB-like ATP binding protein	-	DNA replication	1900	2141	3195	1651	1946	2050	341.276	419.088	490.902	243.553	245.342	275.389
LP_RS14520	389.391	237.399	291.305	168.839	181.243	211.128	0.710166	0.013132	0.0495242	LP_RS14520	NC_999999999.1	3085965	3086411	-	447	protein_coding	Helix-turn-helix domain-containing protein	HTH_3	Base-specific DNA recognition	333	188	291	177	224	243	125.246	77.0574	93.6237	54.675	59.1351	68.3545
LP_RS08070	2453.28	1626.44	2586.71	1322.09	1483.93	1278.06	0.707089	0.00491683	0.021957	clpB	NC_999999999.1	1719286	1721889	-	2604	protein_coding	ATP-dependent chaperone ClpB	AAA	Protein dissagregation	2098	1288	2584	1386	1834	1471	135.454	90.6231	142.709	73.4929	83.1119	71.0297
LP_RS11190	2676.62	1897.93	2340.45	1208.58	1379.55	1675.99	0.697487	0.0036018	0.0167534	LP_RS11190	NC_999999999.1	2350575	2351588	-	1014	protein_coding	Biotin/lipoate A/B protein ligase family	BPL_LipA_LipB	Metabolism	2289	1503	2338	1267	1705	1929	379.521	271.572	331.594	172.529	198.423	239.201
LP_RS08075	2593.6	1966.12	2546.67	1310.65	1588.31	1521.34	0.685013	0.00104301	0.00569229	pepT	NC_999999999.1	1722006	1723244	-	1239	protein_coding	Peptidase T	Peptidase_M20	Protein processing	2218	1557	2544	1374	1963	1751	300.966	230.24	295.288	153.122	186.962	177.698
LP_RS05815	8360.8	7635.92	12102.7	6781.21	5230.98	5479.78	0.683949	0.00898469	0.0360418	LP_RS05815	NC_999999999.1	1248420	1248896	-	477	protein_coding	MarR family transcriptional regulator	MarR	Base-specific DNA recognition	7150	6047	12090	7109	6465	6307	2520.08	2322.66	3645.09	2057.85	1599.39	1662.54
LP_RS08085	696.928	691.993	740.776	446.421	439.353	445.715	0.678023	2.72482e-05	0.000220578	LP_RS08085	NC_999999999.1	1724292	1724999	-	708	protein_coding	tRNA (adenine(22)-N(1))-methyltransferase TrmK	-	RNA modification	596	548	740	468	543	513	141.527	141.811	150.314	91.2716	90.5048	91.1072
LP_RS13800	1179.87	1250.13	1404.47	802.222	843.105	761.105	0.672376	0.00010196	0.000721507	LP_RS13800	NC_999999999.1	2932687	2934051	-	1365	protein_coding	Mur ligase family, glutamate ligase domain	-	Metabolism	1009	990	1403	841	1042	876	124.276	132.882	147.817	85.0719	90.0824	80.6937
LP_RS04190	532.051	397.77	484.508	273.767	301.803	314.52	0.668312	0.00226893	0.0111701	LP_RS04190	NC_999999999.1	903314	903613	-	300	protein_coding	Enterocin A Immunity	-	Bacteriocin immunity	455	315	484	287	373	362	254.987	192.377	232.019	132.094	146.721	151.725
LP_RS06970	737.855	572.031	478.502	352.94	425.598	348.405	0.665387	0.00953278	0.0377594	rnc	NC_999999999.1	1484497	1485192	+	696	protein_coding	Ribonuclease III	-	RNA modification	631	453	478	370	526	401	152.422	119.248	98.7686	73.4033	89.1829	72.4442
LP_RS01950	1189.22	1703.46	1351.42	780.283	949.101	953.987	0.660972	0.00405764	0.0186806	LP_RS01950	NC_999999999.1	415370	416068	+	699	protein_coding	ABC transporter ATP-binding protein	ABC_transporter	Membrane transport	1017	1349	1350	818	1173	1098	244.608	353.589	277.752	161.584	198.028	197.512
LP_RS09990	516.849	397.77	509.534	287.121	313.13	310.176	0.646029	0.00248932	0.0120784	LP_RS09990	NC_999999999.1	2109999	2110625	-	627	protein_coding	DUF1648 domain-containing protein	-	Unknown	442	315	509	301	387	357	118.517	92.0464	116.748	66.286	72.8364	71.5928
LP_RS12210	385.883	492.477	411.431	311.922	245.973	266.734	0.645518	0.00445988	0.0202074	LP_RS12210	NC_999999999.1	2571321	2573108	-	1788	protein_coding	ABC transporter ATP-binding protein/permease	ABC_transporter	Membrane transport	330	390	411	327	304	307	31.0294	39.9633	33.0578	25.2524	20.0637	21.5893
LP_RS07085	445.519	421.762	342.359	299.522	236.264	240.669	0.639564	0.00682395	0.0289214	LP_RS07085	NC_999999999.1	1513910	1514860	+	951	protein_coding	Zinc-binding dehydrogenase, GroES-like domain	ADH_zinc_N	Metabolism	381	334	342	314	292	277	67.3553	64.3472	51.7185	45.5903	36.2332	36.6242
LP_RS13335	783.459	757.657	569.597	476.945	479	414.437	0.622432	0.0056007	0.0242928	LP_RS13335	NC_999999999.1	2834878	2835942	-	1065	protein_coding	Protein kinase	Pkinase	Cell signalling	670	600	569	500	592	477	105.768	103.22	76.8357	64.8251	65.5959	56.3167
LP_RS13785	631.445	566.98	616.646	390.141	368.151	433.552	0.607269	0.00099536	0.0054797	LP_RS13785	NC_999999999.1	2930410	2930958	-	549	protein_coding	DNA-3-methyladenine glycosylase I && PF03352:Methyladenine glycosylase	-	DNA repair	540	449	616	409	455	499	165.367	149.843	161.365	102.867	97.8012	114.287
LP_RS08710	24044	22922.9	15543.3	13907.7	13551.2	13793.7	0.599576	0.0101368	0.0398512	tsf	NC_999999999.1	1857088	1857966	-	879	protein_coding	Translation elongation factor TS	-	Protein synthesis	20562	18153	15527	14580	16748	15876	3932.82	3783.76	2540.38	2290.3	2248.43	2271.02
LP_RS03495	2622.84	2602.55	2681.81	1610.17	1688.64	1934.04	0.595543	0.00026626	0.00171113	LP_RS03495	NC_999999999.1	747475	748167	+	693	protein_coding	Uracil-DNA glycosylase	UDG	DNA repair	2243	2061	2679	1688	2087	2226	544.156	544.89	555.955	336.327	355.381	403.887
LP_RS11165	257.255	304.325	268.281	202.225	174.77	175.506	0.587015	0.00713233	0.0300263	LP_RS11165	NC_999999999.1	2346918	2347217	-	300	protein_coding	Hypothetical protein	-	Unknown	220	241	268	212	216	202	123.29	147.184	128.474	97.5748	84.9645	84.664
LP_RS03055	715.638	739.978	695.729	460.729	525.93	454.404	0.577449	0.000974341	0.00539227	LP_RS03055	NC_999999999.1	645639	645890	+	252	protein_coding	YaaL family protein	-	DNA binding	612	586	695	483	650	523	408.299	426.05	396.629	264.649	304.381	260.957
LP_RS12780	908.579	969.8	844.886	687.755	567.195	571.697	0.576227	0.00237961	0.0116177	LP_RS12780	NC_999999999.1	2699736	2700926	-	1191	protein_coding	Membrane protein	-	Unknown	777	768	844	721	701	658	109.682	118.144	101.913	83.5885	69.4562	69.4676
LP_RS12995	2180.82	1645.38	1981.08	1198.09	1266.28	1455.31	0.567213	0.00575242	0.0248471	LP_RS12995	NC_999999999.1	2751334	2752746	+	1413	protein_coding	NAD-dependent succinate-semialdehyde dehydrogenase	Aldedh	Redox signalling, respiration	1865	1303	1979	1256	1565	1675	221.903	168.953	201.421	122.736	130.7	149.053
LP_RS08585	7071.01	6616.87	6284.59	3959.6	4794.86	4757.77	0.563647	0.00111794	0.00603129	dnaK	NC_999999999.1	1826578	1828446	-	1869	protein_coding	Chaperone DnaK, Hsp70 protein	HSP70	Cell signalling	6047	5240	6278	4151	5926	5476	543.949	513.672	483.072	306.667	374.16	368.403
LP_RS14515	316.892	287.91	353.37	215.579	212.799	227.636	0.547912	0.00828565	0.0338411	LP_RS14515	NC_999999999.1	3085369	3085968	-	600	protein_coding	Fic/DOC family protein	Fic	Cell division	271	228	353	226	263	262	75.9356	69.6222	84.6104	52.0092	51.7261	54.9058
LP_RS06190	3222.71	4109.02	3665.84	2428.61	2320.56	2819.39	0.539052	0.00552557	0.0240998	LP_RS06190	NC_999999999.1	1333563	1334348	+	786	protein_coding	Phosphotransferase family protein	APH	Regulation	2756	3254	3662	2546	2868	3245	589.5	758.506	670.033	447.259	430.588	519.111
LP_RS03500	3508.03	3316.01	3515.68	2130.99	2339.17	2768.13	0.514449	0.00487324	0.0218291	pta	NC_999999999.1	748191	749168	+	978	protein_coding	Phosphate acetyltransferase, Phosphate acetyl/butaryl transferase	-	Metabolism	3000	2626	3512	2234	2891	3186	515.715	491.949	516.435	315.404	348.83	409.615
LP_RS03575	2031.15	2536.89	2695.83	1714.14	1644.95	1780.25	0.499287	0.00947409	0.0376216	LP_RS03575	NC_999999999.1	764445	765260	+	816	protein_coding	Cof-type HAD-IIB family hydrolase	Hydrolase_3	Metabolism	1737	2009	2693	1797	2033	2049	357.88	451.08	474.62	304.075	294.003	315.733
LP_RS14895	1060.59	1102.39	1039.09	780.283	750.056	755.892	0.485941	0.00123974	0.00665341	LP_RS14895	NC_999999999.1	3178213	3179289	-	1077	protein_coding	GntR family transcriptional regulator	GntR	Base-specific DNA recognition	907	873	1038	818	927	870	141.586	148.512	138.606	104.872	101.571	101.572
LP_RS07875	1099.18	1113.76	991.039	834.654	796.986	680.302	0.470587	0.0105996	0.0413607	ylqF	NC_999999999.1	1675492	1676346	-	855	protein_coding	Ribosome biogenesis GTPase YlqF, 50S ribosome-binding GTPase	-	Protein synthesis	940	882	990	875	985	783	184.837	189.002	166.521	141.307	135.949	115.15
LP_RS07250	2310.62	2409.35	2547.67	1595.86	1788.97	1892.34	0.461693	0.00508573	0.0224614	LP_RS07250	NC_999999999.1	1543478	1544650	+	1173	protein_coding	Cyclopropane-fatty-acyl-phospholipid synthase, mycolic acid cyclopropane synthetase	-	Metabolism	1976	1908	2545	1673	2211	2178	283.215	298.019	312.025	196.934	222.431	233.469
LP_RS11170	2778.36	2673.27	2655.78	1996.49	2014.71	2118.23	0.403442	0.00383559	0.0177361	LP_RS11170	NC_999999999.1	2347499	2348152	-	654	protein_coding	Hypothetical protein	-	Unknown	2376	2117	2653	2093	2490	2438	610.796	593.071	583.391	441.89	449.29	468.732
Cell wall metabolism, proteins
DNA modification/replication
Sugars transport and metabolism
Membrane transport
Respiration, signalling, regulation
Metabolism, other than sugar
Other functions/Unknown

## Sheet: LP++ vs LP+
gene_id	EML1_1	EML1_2	EML1_3	WCFS1_1	WCFS1_2	WCFS1_3	log2FoldChange	pvalue	padj	gene_name	gene_chr	gene_start	gene_end	gene_strand	gene_length	gene_biotype	gene_description	tf_family	Function	EML1_1_readcount	EML1_2_readcount	EML1_3_readcount	WCFS1_1_readcount	WCFS1_2_readcount	WCFS1_3_readcount	EML1_1_fpkm	EML1_2_fpkm	EML1_3_fpkm	WCFS1_1_fpkm	WCFS1_2_fpkm	WCFS1_3_fpkm
LP_RS12885	74.336	3.79541	0.990173	0	0	0	7.33143	0.000227335	0.00124722	LP_RS12885	NC_999999999.1	2728217	2728642	-	426	protein_coding	Cell surface protein	-	Cell wall protein	65	3	1	0	0	0	25.6526	1.29026	0.337591	0	0	0
LP_RS08835	588.97	583.229	445.578	5.91441	3.05128	1.64052	7.24933	1.41243e-44	9.59321e-42	LP_RS08835	NC_999999999.1	1878639	1879850	-	1212	protein_coding	MFS transporter	MFS_1	Membrane transport	515	461	450	7	3	2	71.4385	69.6887	53.3962	0.713689	0.36661	0.19627
LP_RS12595	353.382	63.2569	60.4005	0.844916	2.03419	0.820261	7.05089	1.56108e-11	1.9278e-10	LP_RS12595	NC_999999999.1	2664160	2664432	+	273	protein_coding	Hypothetical protein	-	Unknown	309	50	61	1	2	1	190.293	33.5561	32.1342	0.452638	1.08506	0.435677
LP_RS12665	212.715	193.566	225.759	1.68983	4.06838	0.820261	6.65938	8.8788e-26	6.41541e-24	LP_RS12665	NC_999999999.1	2680127	2681146	-	1020	protein_coding	Aldehyde reductase, NAD dependent epimerase/dehydratase family	Epimerase	Metabolism	186	153	228	2	4	1	30.6577	27.4824	32.1466	0.242294	0.580825	0.116608
LP_RS14545	6261.38	31094.6	7884.75	109.839	251.222	222.291	6.27751	1.0412e-24	5.61255e-23	LP_RS14545	NC_999999999.1	3091774	3093654	+	1881	protein_coding	Beta-galactosidase, sugar binding, TIM barrel domain	Glycosyl hydrolase family 2	Sugar metabolism	5475	24578	7963	130	247	271	489.354	2393.99	608.819	8.5402	19.4488	17.1359
LP_RS14550	2371.89	8152.55	3067.56	35.4865	105.778	102.533	5.802	8.15185e-25	4.46511e-23	LP_RS14550	NC_999999999.1	3093638	3094597	+	960	protein_coding	Beta-galactosidase small subunit && PF02929:Beta galactosidase small chain	-	Sugar metabolism	2074	6444	3098	42	104	125	363.216	1229.84	464.099	5.40619	16.0453	15.4869
LP_RS12890	36.5962	1.26514	0.990173	0.844916	0	0	5.34335	0.00827586	0.0302854	LP_RS12890	NC_999999999.1	2728670	2729734	-	1065	protein_coding	DUF916 and DUF3324 domain-containing protein	-	Unknown	32	1	1	1	0	0	5.05159	0.172034	0.135036	0.116028	0	0
Novel00255	545.512	1801.56	718.866	15.2085	28.4786	32.8104	5.3255	9.17936e-24	4.27029e-22	-	NC_999999999.1	3092215	3094696	-	2482	-	Beta galactosidase small chain, TIM barrel, sugar binding domain	Glycosyl hydrolase family 2	Sugar metabolism	477	1424	726	18	28	40	32.3105	105.117	42.0664	0.896157	1.67087	1.91684
LP_RS13935	201.279	377.011	347.551	5.91441	10.1709	8.20261	5.26437	8.33075e-30	1.46962e-27	LP_RS13935	NC_999999999.1	2965614	2966798	+	1185	protein_coding	DUF2325 domain-containing protein	-	Unknown	176	298	351	7	10	10	24.9702	46.0746	42.598	0.72995	1.24988	1.00371
LP_RS15375	458.596	587.024	591.133	10.9839	11.188	20.5065	5.24884	7.81102e-47	6.63155e-44	LP_RS15375	NC_999999999.1	3287513	3288313	-	801	protein_coding	2-keto-4-pentenoate hydratase	-	Metabolism	401	464	597	13	11	25	84.1665	106.133	107.187	2.00551	2.03398	3.71223
Novel00229	571.815	1060.19	557.467	17.7432	30.5128	15.585	5.1115	3.36094e-33	8.77982e-31	-	NC_999999999.1	2753028	2753745	+	718	-	Bacterial SH3 domain	-	Cell wall metabolism	500	838	563	21	30	19	117.077	213.837	112.768	3.61417	6.18846	3.14743
LP_RS06475	68.6178	2.53028	14.8526	1.68983	1.01709	0	5.00321	0.00049509	0.00254361	LP_RS06475	NC_999999999.1	1389396	1389707	+	312	protein_coding	Hypothetical protein	-	Unknown	60	2	15	2	1	0	32.3314	1.17446	6.91412	0.792116	0.474713	0
LP_RS07020	6601.03	7842.59	6505.44	289.806	325.47	316.621	4.4909	1.00938e-112	3.42785e-109	LP_RS07020	NC_999999999.1	1495358	1495678	+	321	protein_coding	Gar-IM protein	-	Bacteriocin immunity	5772	6199	6570	343	320	386	3023.07	3538.18	2943.48	132.039	147.649	143.024
LP_RS14840	2534.29	2329.12	1927.87	56.6094	151.547	112.376	4.40802	4.0522e-31	8.60079e-29	LP_RS14840	NC_999999999.1	3165720	3166991	-	1272	protein_coding	PTS galactitol transporter subunit IIC, PTS system sugar-specific permease component	-	Sugar transport	2216	1841	1947	67	149	137	292.894	265.174	220.13	6.5088	17.3494	12.8103
LP_RS13000	18154	21060.8	9184.84	905.75	1090.33	503.64	4.27542	1.07463e-24	5.70228e-23	LP_RS13000	NC_999999999.1	2753017	2755599	-	2583	protein_coding	SH3 domain-containing protein	Glycosyl hydrolases family 25	Cell wall metabolism	15874	16647	9276	1072	1072	614	1033.21	1180.8	516.46	51.2842	61.469	28.2729
LP_RS14835	1873.27	1257.55	1399.11	40.556	120.017	100.072	4.12194	9.51267e-23	3.93964e-21	LP_RS14835	NC_999999999.1	3164581	3165639	-	1059	protein_coding	Zinc-binding dehydrogenase, alcohol dehydrogenase GroES-like domain	ADH_N	Metabolism	1638	994	1413	48	118	122	260.043	171.971	191.887	5.60091	16.5033	13.7022
LP_RS14845	712.482	785.651	545.585	32.9517	47.8034	50.8562	3.9578	1.80583e-37	5.5751e-35	LP_RS14845	NC_999999999.1	3167026	3167322	-	297	protein_coding	PTS sugar transporter subunit IIB	-	Sugar transport	623	621	551	39	47	62	352.662	383.088	266.806	16.2264	23.4383	24.8292
LP_RS11360	344.233	370.685	392.108	26.1924	30.5128	22.147	3.81899	7.376e-39	3.42116e-36	LP_RS11360	NC_999999999.1	2386086	2386859	-	774	protein_coding	Sulfite exporter TauE/SafE family protein	-	Membrane transport	301	293	396	31	30	27	65.3812	69.357	73.5791	4.94919	5.74071	4.14906
LP_RS04065	22.8726	25.3028	20.7936	1.68983	1.01709	2.46078	3.70889	1.75632e-05	0.000114262	LP_RS04065	NC_999999999.1	876125	876655	-	531	protein_coding	Phosphoglycerate mutase, Histidine phosphatase	-	Sugar metabolism	20	20	21	2	1	3	6.33232	6.9008	5.68755	0.465424	0.278927	0.671976
LP_RS12230	73.1923	7.59083	22.774	1.68983	3.05128	3.28104	3.69495	0.000221936	0.00122155	LP_RS12230	NC_999999999.1	2577014	2577565	+	552	protein_coding	Hypothetical protein	-	Unknown	64	6	23	2	3	4	19.4925	1.99148	5.99224	0.447718	0.804948	0.861882
LP_RS01010	61.756	2.53028	0.990173	2.53475	1.01709	1.64052	3.64111	0.0139855	0.047694	LP_RS01010	NC_999999999.1	223764	224858	+	1095	protein_coding	MupG family TIM beta-alpha barrel fold protein	-	Unknown	54	2	1	3	1	2	8.291	0.334641	0.131337	0.338548	0.135261	0.217242
LP_RS01565	526.07	239.111	699.062	33.7966	41.7009	48.3954	3.56372	1.85086e-15	3.45358e-14	LP_RS01565	NC_999999999.1	342261	342983	+	723	protein_coding	Aquaporin family protein	-	Membrane transport	460	189	706	40	41	59	106.966	47.8947	140.432	6.83652	8.39907	9.70601
LP_RS14850	1382.65	1730.71	980.271	83.6467	129.171	136.163	3.55253	2.66859e-26	2.10098e-24	LP_RS14850	NC_999999999.1	3167357	3167827	-	471	protein_coding	PTS sugar transporter subunit IIA, Phosphoenolpyruvate-dependent sugar PTS, EIIA 2	PTS_EIIA_2	Sugar transport	1209	1368	990	99	127	166	431.552	532.144	302.284	25.9733	39.9363	41.9193
LP_RS14540	651.869	2784.57	742.63	57.4543	200.368	123.859	3.45378	5.54043e-08	4.82443e-07	LP_RS14540	NC_999999999.1	3090327	3091490	-	1164	protein_coding	Galactokinase, GalK, GHMP kinases C terminal	GHMP_kinases	Sugar metabolism	570	2201	750	68	197	151	82.3283	346.442	92.6635	7.21887	25.0668	15.4295
LP_RS00090	124.656	7.59083	10.8919	3.37966	4.06838	6.56209	3.34911	0.00204035	0.00906942	LP_RS00090	NC_999999999.1	22993	24132	+	1140	protein_coding	Glucose-1-phosphate adenylyltransferase GlgC	-	Sugar metabolism	109	6	11	4	4	8	16.0749	0.964296	1.38768	0.433579	0.519686	0.834665
LP_RS12810	90.3468	54.4009	43.5676	7.60424	6.10257	4.92157	3.3369	1.0821e-08	1.01795e-07	LP_RS12810	NC_999999999.1	2708739	2709164	-	426	protein_coding	Polyketide cyclase, dehydrase and lipid transport	SRPBCC	Metabolism	79	43	44	9	6	6	31.1778	18.4937	14.854	2.61064	2.08606	1.67521
LP_RS14475	834.85	845.112	712.924	26.1924	138.325	82.8464	3.27735	3.27853e-10	3.66246e-09	LP_RS14475	NC_999999999.1	3072533	3074479	-	1947	protein_coding	PTS sugar transporter subunit IIA, MFS sugar transport protein, phosphoenolpyruvate-dependent sugar PTS, EIIA 1	-	Sugar transport	730	668	720	31	136	101	63.0354	62.86	53.1823	1.96747	10.3457	6.16996
LP_RS14535	523.783	1280.32	471.322	29.5721	126.12	80.3856	3.27098	1.59651e-08	1.4733e-07	galE	NC_999999999.1	3089258	3090262	-	1005	protein_coding	UDP-glucose 4-epimerase GalE, NAD dependent epimerase/dehydratase family	Epimerase	Sugar metabolism	458	1012	476	35	124	98	76.6173	184.492	68.1147	4.30344	18.2743	11.5981
LP_RS12055	41.1707	26.5679	19.8035	0.844916	7.11966	1.64052	3.23632	0.00024967	0.00136315	LP_RS12055	NC_999999999.1	2544000	2544398	-	399	protein_coding	Cupin domain-containing protein	Cupin_2	Base-specific DNA recognition	36	21	20	1	7	2	15.169	9.64296	7.20871	0.309699	2.59843	0.596189
LP_RS01560	3162.14	3854.88	6884.67	359.089	740.445	381.421	3.23142	2.24209e-14	3.64314e-13	glpO	NC_999999999.1	340417	342246	+	1830	protein_coding	Type 1 glycerol-3-phosphate oxidase, FAD dependent oxidoreductase, C-terminal domain of alpha-glycerophosphate oxidase	DAO	Respiration	2765	3047	6953	425	728	465	254.022	305.06	546.413	28.698	58.9204	30.2224
LP_RS00095	150.959	18.9771	27.7248	8.44916	4.06838	9.84313	3.13494	0.000342599	0.00181225	glgD	NC_999999999.1	24129	25301	+	1173	protein_coding	Glucose-1-phosphate adenylyltransferase subunit GlgD	-	Sugar metabolism	132	15	28	10	4	12	18.9192	2.34292	3.43289	1.05345	0.505065	1.21677
LP_RS00775	776.525	474.427	384.187	53.2297	81.3675	54.1372	3.11843	2.41726e-16	4.91558e-15	LP_RS00775	NC_999999999.1	172010	172924	-	915	protein_coding	NADP-dependent oxidoreductase, Zinc-binding dehydrogenase, Alcohol dehydrogenase GroES-like domain	ADH_zinc_N	Metabolism	679	375	388	63	80	66	124.76	75.0886	60.9833	8.50811	12.9495	8.57926
LP_RS12720	1310.6	2039.4	2492.27	130.117	370.222	185.379	3.09252	3.92412e-12	5.18533e-11	LP_RS12720	NC_999999999.1	2689179	2690699	-	1521	protein_coding	Y-family DNA polymerase, impB/mucB/samB family	IMS	Protein synthesis	1146	1612	2517	154	364	226	126.673	194.178	237.988	12.5114	35.4452	17.6728
LP_RS12060	755.94	728.719	637.671	89.5611	90.5214	73.0032	3.06957	1.09528e-37	3.71956e-35	LP_RS12060	NC_999999999.1	2544571	2545005	+	435	protein_coding	MerR family transcriptional regulator	HTH	Base-specific DNA recognition	661	576	644	106	89	89	255.47	242.604	212.91	30.1113	30.303	24.3348
LP_RS15470	19.4417	21.5073	17.8231	5.06949	1.01709	0.820261	3.06794	0.000934588	0.00451578	LP_RS15470	NC_999999999.1	3312432	3312590	+	159	protein_coding	Ribbon-helix-helix protein	CopG	Base-specific DNA recognition	17	17	18	6	1	1	17.9754	19.5892	16.2808	4.66302	0.931512	0.748049
LP_RS01190	136.092	41.7496	33.6659	3.37966	13.2222	9.02287	3.05583	5.54324e-05	0.000338576	LP_RS01190	NC_999999999.1	261457	261711	+	255	protein_coding	Hypothetical protein	-	Unknown	119	33	34	4	13	11	78.4575	23.7103	19.1752	1.93835	7.55073	5.13073
LP_RS14080	339.658	1152.54	476.273	66.7484	97.6411	73.0032	3.05259	4.06209e-10	4.47885e-09	LP_RS14080	NC_999999999.1	2994442	2994624	+	183	protein_coding	Hypothetical protein	-	Unknown	297	911	481	79	96	89	272.856	912.076	378.002	53.3445	77.6973	57.845
LP_RS14495	181.837	12.6514	15.8428	6.75933	9.15385	9.84313	3.03002	0.002244	0.00979513	LP_RS14495	NC_999999999.1	3079936	3081216	-	1281	protein_coding	MFS transporter	MFS_1	Membrane transport	159	10	16	8	9	12	20.8677	1.43026	1.79627	0.77171	1.04059	1.11419
Novel00197	130.374	170.794	282.199	19.4331	27.4615	25.4281	3.01661	2.38087e-12	3.20851e-11	-	NC_999999999.1	2344909	2345264	+	356	-	Thioredoxin	-	Redox signalling	114	135	285	23	27	31	53.8372	69.4781	115.132	7.98346	11.2331	10.3571
LP_RS12050	38.8834	21.5073	17.8231	2.53475	3.05128	4.1013	3.0072	0.000101645	0.000594123	LP_RS12050	NC_999999999.1	2543646	2543966	-	321	protein_coding	Carboxymuconolactone decarboxylase family protein	CMD	Metabolism	34	17	18	3	3	5	17.8074	9.70304	8.06432	1.15486	1.38421	1.85264
LP_RS14555	833.707	1261.34	652.524	120.823	106.795	120.578	2.97877	4.01217e-20	1.22751e-18	LP_RS14555	NC_999999999.1	3094697	3096913	-	2217	protein_coding	Alpha-galactosidase, Melibiase	Glycosyl hydrolase family 36	Sugar metabolism	729	997	659	143	105	147	55.2827	82.3936	42.7484	7.97047	7.0147	7.8864
LP_RS14530	590.113	828.665	548.556	53.2297	130.188	74.6437	2.93443	1.24591e-13	1.89736e-12	LP_RS14530	NC_999999999.1	3087795	3089258	-	1464	protein_coding	UDP-glucose-hexose-1-phosphate uridylyltransferase, GalT	-	Sugar metabolism	516	655	554	63	128	91	59.2565	81.9717	54.4213	5.31757	12.9495	7.39311
LP_RS15320	54.8943	7.59083	27.7248	3.37966	2.03419	6.56209	2.89902	0.00174576	0.00794718	LP_RS15320	NC_999999999.1	3275503	3276009	-	507	protein_coding	Transcriptional regulator GutM, Glucitol operon activator protein (GutM)	-	Base-specific DNA recognition	48	6	28	4	2	8	15.917	2.16824	7.94237	0.974912	0.584262	1.87676
LP_RS01570	200.135	86.0294	65.3514	26.1924	14.2393	10.6634	2.77984	3.15588e-06	2.31477e-05	LP_RS01570	NC_999999999.1	343570	347265	+	3696	protein_coding	MucBP domain-containing protein	-	Cell wall protein	175	68	66	31	14	13	7.96038	3.37086	2.5681	1.03644	0.561024	0.418349
LP_RS15310	149.816	10.1211	15.8428	6.75933	10.1709	9.02287	2.76179	0.00511459	0.0200105	LP_RS15310	NC_999999999.1	3273904	3274923	-	1020	protein_coding	PTS sorbitol transporter subunit IIB, Sorbitol phosphotransferase enzyme II	-	Sugar transport	131	8	16	8	10	11	21.5923	1.43699	2.2559	0.969177	1.45206	1.28268
LP_RS12410	473.463	516.176	514.89	59.989	115.949	47.5751	2.75705	4.60424e-13	6.51499e-12	LP_RS12410	NC_999999999.1	2625182	2626630	+	1449	protein_coding	Zinc-ribbon domain-containing protein	-	Respiration	414	408	520	71	114	58	48.0352	51.5888	51.6102	6.05485	11.6526	4.76087
LP_RS07105	200.135	84.7642	215.858	21.1229	35.5983	20.5065	2.70583	3.5444e-08	3.12644e-07	LP_RS07105	NC_999999999.1	1518456	1519499	+	1044	protein_coding	Alcohol dehydrogenase zinc-binding catalytic domain-containing protein	ADH_N	Metabolism	175	67	218	25	35	25	28.1816	11.7581	30.0301	2.95905	4.96539	2.84817
LP_RS10655	123.512	6.32569	8.91156	4.22458	8.13675	9.02287	2.69889	0.0139384	0.0476335	LP_RS10655	NC_999999999.1	2230568	2232562	-	1995	protein_coding	ABC transporter ATP-binding protein/permease, MacB-like periplasmic core domain	ABC_transporter	Membrane transport	108	5	9	5	8	11	9.1014	0.459189	0.648784	0.309699	0.593926	0.655808
LP_RS12045	107.501	41.7496	50.4988	11.8288	6.10257	13.1242	2.67371	8.81424e-06	6.0471e-05	LP_RS12045	NC_999999999.1	2542889	2543632	-	744	protein_coding	SDR family oxidoreductase, short chain dehydrogenase	adh_short	Respiration	94	33	51	14	6	16	21.2414	8.12653	9.8582	2.32524	1.19444	2.55784
LP_RS13760	916.048	4500.1	1544.67	344.726	304.111	483.134	2.62003	2.18779e-06	1.62933e-05	LP_RS13760	NC_999999999.1	2925988	2926626	-	639	protein_coding	Haemolysin-III related protein	-	Membrane protein	801	3557	1560	408	299	589	210.746	1019.87	351.094	78.8992	69.3036	109.633
Novel00019	282.477	549.07	894.126	81.1119	116.966	88.5882	2.5916	8.40615e-09	8.04148e-08	-	NC_999999999.1	339355	341643	-	2289	-	FGGY family of carbohydrate kinases, FAD dependent oxidoreductase	DAO	Metabolism	247	434	903	96	115	108	18.1417	34.7382	56.7338	5.18249	7.44111	5.61184
LP_RS07505	713.625	526.297	688.17	89.5611	107.812	125.5	2.57832	2.89941e-21	1.01509e-19	LP_RS07505	NC_999999999.1	1595740	1597104	+	1365	protein_coding	MFS transporter	MFS_1	Membrane transport	624	416	695	106	106	153	76.8563	55.8373	73.2238	9.59592	11.5016	13.3317
LP_RS16040	42.3143	36.689	31.6855	4.22458	6.10257	8.20261	2.5745	1.34205e-05	8.88419e-05	LP_RS16040	NC_999999999.1	1449090	1449215	+	126	protein_coding	Hypothetical protein	-	Unknown	37	29	32	5	6	10	49.3695	42.1688	36.5241	4.90358	7.05288	9.43966
LP_RS00580	1316.32	1659.86	1680.32	342.191	247.154	199.323	2.56165	9.88596e-19	2.60254e-17	LP_RS00580	NC_999999999.1	126966	128075	-	1110	protein_coding	NADH-dependent flavin oxidoreductase, NADH oxidase family	Oxidored_FMN	Respiration	1151	1312	1697	405	243	243	174.333	216.558	219.867	45.0864	32.4242	26.0382
LP_RS12415	333.94	352.973	437.656	78.5772	85.4359	29.5294	2.5427	3.31801e-09	3.35356e-08	LP_RS12415	NC_999999999.1	2626649	2627620	+	972	protein_coding	Zinc ribbon domain-containing protein	UPF0547	Unknown	292	279	442	93	84	36	50.5061	52.5898	65.3968	11.8231	12.7997	4.40518
LP_RS15755	5.71815	26.5679	8.91156	2.53475	2.03419	2.46078	2.53633	0.0139422	0.0476335	LP_RS15755	NC_999999999.1	1767080	1767217	-	138	protein_coding	Hypothetical protein	-	Unknown	5	21	9	3	2	3	6.09142	27.8807	9.37915	2.68631	2.14653	2.58565
LP_RS14085	898.894	2640.34	1182.27	238.266	341.744	234.595	2.5354	1.06168e-08	1.00431e-07	LP_RS14085	NC_999999999.1	2994676	2994969	+	294	protein_coding	Hypothetical protein	-	Unknown	786	2087	1194	282	336	286	449.472	1300.59	584.06	118.526	169.269	115.703
LP_RS00100	161.252	46.8101	59.4104	15.2085	10.1709	21.3268	2.51092	5.67066e-05	0.0003445	glgA	NC_999999999.1	25294	26733	+	1440	protein_coding	Glycogen synthase, UDP-glucose-glycogen glucosyltransferase	Glycos_transf_1	Sugar metabolism	141	37	60	18	10	26	16.4621	4.70764	5.99224	1.54463	1.02854	2.14752
LP_RS07895	216.146	131.574	246.553	55.7644	14.2393	34.451	2.50261	1.73392e-06	1.297e-05	LP_RS07895	NC_999999999.1	1680545	1681243	-	699	protein_coding	NADP oxidoreductase coenzyme F420-dependent	F420_oxidored	Redox signalling, respiration	189	104	249	66	14	42	45.4582	27.2596	51.2298	11.6676	2.96645	7.14659
LP_RS15680	1733.74	1260.08	1499.12	249.25	318.351	228.853	2.49753	2.25817e-22	9.12944e-21	LP_RS15680	NC_999999999.1	3343911	3344373	-	463	protein_coding	Hypothetical protein	-	Unknown	1516	996	1514	295	313	279	550.485	394.133	470.268	78.7326	100.126	71.6721
LP_RS08095	173.832	153.082	184.172	42.2458	16.2735	31.9902	2.48858	1.21162e-09	1.27785e-08	LP_RS08095	NC_999999999.1	1726864	1727634	-	771	protein_coding	ABC transporter permease, ABC-2 type transporter	ABC2_membrane	Membrane transport	152	121	186	50	16	39	33.1449	28.7538	34.6944	8.01362	3.07363	6.01641
LP_RS01000	96.065	7.59083	28.715	6.75933	13.2222	4.1013	2.4703	0.00841773	0.0307383	LP_RS01000	NC_999999999.1	222214	223491	+	1278	protein_coding	PTS transporter subunit EIIC, Phosphotransferase system, EIIC, Cellobiose specific	-	Sugar transport	84	6	29	8	13	5	11.0503	0.86017	3.26338	0.773522	1.5066	0.465335
LP_RS08100	201.279	197.362	188.133	48.1602	37.6325	20.5065	2.46697	1.47842e-10	1.71355e-09	LP_RS08100	NC_999999999.1	1727649	1728590	-	942	protein_coding	Daunorubicin resistance protein DrrA, ABC transporter ATP-binding protein	ABC_transporter	Membrane transport	176	156	190	57	37	25	31.4115	30.3415	29.007	7.47717	5.8175	3.15657
LP_RS12715	256.173	388.397	464.391	65.0585	93.5727	45.9346	2.44341	3.83584e-10	4.24317e-09	LP_RS12715	NC_999999999.1	2688754	2689179	-	426	protein_coding	Hypothetical protein	-	Unknown	224	307	469	77	92	56	88.4028	132.036	158.33	22.3354	31.9863	15.6353
LP_RS01020	115.507	15.1817	13.8624	8.44916	9.15385	9.02287	2.4406	0.00692073	0.0257424	LP_RS01020	NC_999999999.1	226039	227139	+	1101	protein_coding	DgaE family pyridoxal phosphate-dependent ammonia lyase, L-seryl-tRNA selenium transferase	-	Metabolism	101	12	14	10	9	11	15.4227	1.99691	1.82869	1.12234	1.21071	1.18832
LP_RS11155	3414.88	3343.76	4933.04	870.263	711.966	576.643	2.43729	1.14988e-17	2.65645e-16	LP_RS11155	NC_999999999.1	2344957	2345277	-	321	protein_coding	Thioredoxin	-	Redox signalling	2986	2643	4982	1030	700	703	1563.91	1508.54	2232.02	396.502	322.982	260.482
LP_RS15580	185.268	173.324	104.958	15.2085	58.9915	12.3039	2.43212	0.000108739	0.000632326	LP_RS15580	NC_999999999.1	3326963	3327178	-	216	protein_coding	Hypothetical protein	-	Unknown	162	137	106	18	58	15	126.092	116.207	70.5752	10.2975	39.7704	8.2597
LP_RS12555	100.639	8.85597	36.6364	3.37966	10.1709	13.9444	2.41154	0.00832182	0.0304208	LP_RS12555	NC_999999999.1	2656106	2656984	-	879	protein_coding	Branched-chain amino acid ABC transporter permease	BPD_transp_2	Membrane transport	88	7	37	4	10	17	16.8314	1.45906	6.05359	0.562321	1.68499	2.30031
LP_RS09370	2264.39	1377.74	1404.07	233.197	365.137	354.353	2.40555	1.77308e-13	2.66433e-12	rpsN	NC_999999999.1	1999725	1999994	+	270	protein_coding	30S ribosomal protein S14	-	Protein synthesis	1980	1089	1418	276	359	432	1232.9	738.972	755.288	126.316	196.932	190.304
LP_RS02220	75.4796	21.5073	17.8231	2.53475	11.188	8.20261	2.39809	0.0044022	0.0176676	argJ	NC_999999999.1	478022	479230	+	1209	protein_coding	Bifunctional glutamate N-acetyltransferase/amino-acid acetyltransferase ArgJ	-	Metabolism	66	17	18	3	11	10	9.17794	2.57624	2.14115	0.306626	1.34757	0.983786
LP_RS12815	117.794	31.6284	47.5283	15.2085	9.15385	13.9444	2.35685	0.000228804	0.00125326	LP_RS12815	NC_999999999.1	2709321	2710142	-	822	protein_coding	Helix-turn-helix domain-containing protein	-	Base-specific DNA recognition	103	25	48	18	9	17	21.0665	5.57227	8.39788	2.70591	1.62165	2.45982
LP_RS12440	1740.61	1586.48	1275.34	272.063	305.128	324.003	2.35226	3.47419e-24	1.73505e-22	LP_RS12440	NC_999999999.1	2630494	2631903	-	1410	protein_coding	Tannase	-	Metabolism	1522	1254	1288	322	300	395	181.478	162.945	131.37	28.2196	31.5128	33.32
LP_RS12355	1620.52	1953.37	3602.25	430.062	507.53	473.291	2.34698	3.47981e-11	4.19058e-10	nrdG	NC_999999999.1	2611116	2611697	-	582	protein_coding	Anaerobic ribonucleoside-triphosphate reductase activating protein, 4Fe-4S single cluster domain	-	e- transfer, respiration	1417	1544	3638	509	499	577	409.331	486.058	898.959	108.071	126.988	117.918
LP_RS00785	639.289	450.389	413.892	92.0958	109.846	100.892	2.31268	1.045e-15	2.01637e-14	LP_RS00785	NC_999999999.1	175091	176764	+	1674	protein_coding	Alpha-glucosidase, Alpha amylase, oligo-1,6-glucosidase	-	Sugar metabolism	559	356	418	109	108	123	56.1415	38.9635	35.9105	8.04608	9.55551	8.7393
Novel00224	113.219	140.43	449.538	40.556	47.8034	54.9575	2.29629	4.80404e-05	0.000296628	-	NC_999999999.1	2611151	2612190	+	1040	-	Anaerobic ribonucleoside-triphosphate reductase, 4Fe-4S single cluster domain	-	Redox signalling, respiration	99	111	454	48	47	67	16.004	19.5548	62.7802	5.70324	6.69345	7.66246
LP_RS11160	131.517	17.7119	121.791	10.9839	17.2906	27.0686	2.29263	0.00207941	0.00921891	LP_RS11160	NC_999999999.1	2345349	2346470	-	1122	protein_coding	PLP-dependent transferase, Cys/Met metabolism PLP-dependent enzyme	Cys_Met_Meta_PP	Metabolism	115	14	123	13	17	33	17.2319	2.28612	15.7657	1.43174	2.2441	3.49823
LP_RS02580	531.788	762.878	541.625	152.93	112.897	113.196	2.27485	3.76265e-15	6.65518e-14	LP_RS02580	NC_999999999.1	570711	571388	+	678	protein_coding	Phosphoglycerate mutase, Histidine phosphatase superfamily (branch 1)	-	Sugar metabolism	465	603	547	181	111	138	115.306	162.949	116.027	32.9885	24.2482	24.209
LP_RS13595	433.436	311.224	361.413	43.0907	113.915	73.0032	2.27026	1.65706e-08	1.52503e-07	LP_RS13595	NC_999999999.1	2889349	2890017	-	669	protein_coding	Endonuclease III, HhH-GPD superfamily base excision DNA repair protein	HhH-GPD	DNA repair	379	246	365	51	112	89	95.2446	67.371	78.4634	9.42014	24.7958	15.8231
LP_RS14435	132.661	123.984	71.2924	27.0373	25.4274	16.4052	2.25248	3.55571e-07	2.86877e-06	LP_RS14435	NC_999999999.1	3063017	3063295	-	279	protein_coding	Cell surface protein, Gram-positive pilin subunit D1	-	Cell wall protein	116	98	72	32	25	20	69.9007	64.3555	37.1132	14.1729	13.2715	8.52615
Novel00241	41.1707	150.551	72.2826	9.29407	17.2906	28.7091	2.25117	0.000490511	0.0025239	-	NC_999999999.1	2926071	2926579	+	509	-	Haemolysin-III related	-	Membrane protein	36	119	73	11	17	35	11.8908	42.8344	20.6255	2.67047	4.94671	8.17857
LP_RS05510	29.7344	51.8707	33.6659	2.53475	12.2051	9.84313	2.23887	0.00104524	0.00501806	LP_RS05510	NC_999999999.1	1174855	1174928	+	74	protein_coding	tRNA-Trp	-	Protein synthesis	26	41	34	3	12	12	59.0703	101.512	66.0766	5.0096	24.0179	19.2875
LP_RS01060	225.295	82.234	217.838	21.9678	48.8205	41.013	2.23715	1.48176e-05	9.73887e-05	LP_RS01060	NC_999999999.1	234432	234710	+	279	protein_coding	DUF2089 family protein	-	Unknown	197	65	220	26	48	50	118.711	42.6848	113.401	11.5155	25.4814	21.3154
LP_RS01555	5644.96	10680.3	11522.6	2487.43	1759.57	1661.85	2.23659	1.60599e-10	1.84879e-09	glpK	NC_999999999.1	338885	340402	+	1518	protein_coding	Glycerol kinase GlpK, FGGY family of carbohydrate kinases	FGGY_N	Cell wall metabolism	4936	8442	11637	2944	1730	2026	546.677	1018.91	1102.48	239.651	168.795	158.743
LP_RS16120	57.1815	79.7037	27.7248	10.139	15.2564	9.84313	2.22671	0.000155619	0.000878484	LP_RS16120	NC_999999999.1	2838002	2838130	-	129	protein_coding	Hypothetical protein	-	Unknown	50	63	28	12	15	12	65.164	89.4777	31.2154	11.4949	17.2221	11.0642
LP_RS14415	349.951	182.18	101.988	59.989	53.906	29.5294	2.14524	5.35419e-05	0.00032821	LP_RS14415	NC_999999999.1	3058435	3060585	-	2151	protein_coding	Cell surface protein, WxL domain surface cell wall protein	-	Cell wall protein	306	144	103	71	53	36	23.9171	12.2655	6.88648	4.07879	3.6494	1.99062
LP_RS11475	221.864	101.211	139.614	27.8822	36.6154	40.1928	2.14505	4.3958e-07	3.50426e-06	purD	NC_999999999.1	2418654	2419895	-	1242	protein_coding	Phosphoribosylamine-glycine ligase	-	Metabolism	194	80	141	33	36	49	26.2608	11.8014	16.3267	3.28326	4.29305	4.69247
LP_RS15750	26.3035	77.1734	33.6659	13.5187	15.2564	2.46078	2.14107	0.00557681	0.0215459	LP_RS15750	NC_999999999.1	1766900	1767067	-	168	protein_coding	Hypothetical protein	-	Unknown	23	61	34	16	15	3	23.0169	66.5249	29.1052	11.7686	13.2241	2.12392
LP_RS03690	1637.68	1744.63	1885.29	497.655	380.393	329.745	2.12471	7.59707e-18	1.7671e-16	LP_RS03690	NC_999999999.1	790678	792438	+	1761	protein_coding	Thiamine pyrophosphate-binding protein	TPP_enzyme_N	Metabolism	1432	1379	1904	589	374	402	136.713	143.473	155.492	41.3304	31.4556	27.1515
LP_RS01065	138.379	49.3404	125.752	23.6576	24.4103	25.4281	2.09508	2.47608e-05	0.000158656	LP_RS01065	NC_999999999.1	234703	234990	+	288	protein_coding	Hypothetical protein	-	Unknown	121	39	127	28	24	31	70.6351	24.8105	63.4178	12.0138	12.3425	12.8025
LP_RS14055	846.287	1217.06	2339.78	346.415	317.333	369.117	2.09201	1.91665e-07	1.59533e-06	LP_RS14055	NC_999999999.1	2988637	2990676	-	2040	protein_coding	Copper-translocating P-type ATPase, haloacid dehalogenase-like hydrolase	E1-E2_ATPase	Membrane transport	740	962	2363	410	312	450	60.9858	86.399	166.584	24.8352	22.6522	26.2367
LP_RS15330	152.103	54.4009	69.3121	17.7432	29.4957	18.0457	2.08546	0.000130725	0.0007499	LP_RS15330	NC_999999999.1	3277908	3278711	-	804	protein_coding	SDR family oxidoreductase	adh_short	Redox signalling, respiration	133	43	70	21	29	22	27.8114	9.79888	12.5211	3.22758	5.34229	3.25457
LP_RS03610	68.6178	41.7496	64.3612	11.8288	23.3932	6.56209	2.08262	0.000375547	0.00197119	LP_RS03610	NC_999999999.1	770913	771242	+	330	protein_coding	Hypothetical protein	-	Unknown	60	33	65	14	23	8	30.5678	18.3216	28.3269	5.24237	10.3228	2.88339
LP_RS04285	675.886	1128.5	1028.79	227.282	230.88	214.088	2.07549	1.36579e-13	2.07063e-12	LP_RS04285	NC_999999999.1	924205	924867	+	663	protein_coding	Phosphatase PAP2 family protein	-	Regulation	591	892	1039	269	227	261	149.865	246.499	225.373	50.1363	50.7105	46.8224
LP_RS06875	721.631	1910.36	2095.21	291.496	436.333	405.209	2.06108	1.70518e-06	1.27832e-05	LP_RS06875	NC_999999999.1	1465051	1465386	-	336	protein_coding	Hypothetical protein	-	Unknown	631	1510	2116	345	429	494	315.731	823.382	905.684	126.88	189.105	174.87
LP_RS07215	169.257	80.9688	70.3023	26.1924	16.2735	35.2712	2.03683	9.86348e-05	0.000578521	LP_RS07215	NC_999999999.1	1537287	1538990	+	1704	protein_coding	MFS transporter	MFS_1	Membrane transport	148	64	71	31	16	43	14.6022	6.88136	5.99224	2.24805	1.39071	3.00141
LP_RS12670	276.759	268.209	288.14	104.77	62.0428	36.9117	2.03185	9.84503e-07	7.56419e-06	LP_RS12670	NC_999999999.1	2681252	2681695	+	444	protein_coding	MerR family transcriptional regulator	-	Base-specific DNA recognition	242	212	291	124	61	45	91.6347	87.4816	94.2563	34.5106	20.3485	12.0547
LP_RS07075	37.7398	13.9165	20.7936	5.91441	6.10257	5.74183	2.03143	0.00435214	0.017491	trpA	NC_999999999.1	1512415	1513209	+	795	protein_coding	Tryptophan synthase subunit alpha	-	Metabolism	33	11	21	7	6	7	6.9787	2.53507	3.79885	1.08804	1.11781	1.04727
LP_RS12220	1386.08	1194.29	722.826	319.378	260.376	228.853	2.02994	5.92849e-10	6.45293e-09	LP_RS12220	NC_999999999.1	2575129	2576523	+	1395	protein_coding	MFS transporter	-	Membrane transport	1212	944	730	378	256	279	146.068	123.983	75.2573	33.4835	27.1801	23.7879
LP_RS14690	3313.1	918.49	897.097	286.426	511.598	465.908	2.02083	0.000205611	0.00113722	LP_RS14690	NC_999999999.1	3127068	3128942	-	1875	protein_coding	Beta-glucoside-specific PTS transporter subunit IIABC, phosphoenolpyruvate-dependent sugar PTS, EIIABC	-	Sugar transport	2897	726	906	339	503	568	259.761	70.9413	69.4908	22.3415	39.7331	36.0308
LP_RS15335	378.542	304.898	561.428	81.1119	148.496	78.745	2.01759	3.17838e-07	2.57608e-06	LP_RS15335	NC_999999999.1	3279016	3279900	-	885	protein_coding	GRP family sugar transporter, ribose transporter	-	Sugar transport	331	241	567	96	146	96	62.8799	49.8928	92.1383	13.4042	24.434	12.9019
LP_RS03630	18690.4	14552.9	13004.9	2797.52	2807.18	5865.69	2.0114	5.27486e-08	4.605e-07	LP_RS03630	NC_999999999.1	775287	775709	+	423	protein_coding	Spx/MgsR family RNA polymerase-binding regulatory protein	ArsC	Base-specific DNA recognition	16343	11503	13134	3311	2760	7151	6495.59	4982.35	4465.36	967.235	966.394	2010.73
LP_RS04250	200.135	260.618	147.536	51.5399	48.8205	50.8562	2.0052	3.91093e-09	3.92944e-08	LP_RS04250	NC_999999999.1	918586	919050	+	465	protein_coding	MerR family transcriptional regulator	-	Base-specific DNA recognition	175	206	149	61	48	62	63.2721	81.1668	46.0822	16.2103	15.2888	15.8586
LP_RS14525	149.816	48.0752	41.5873	15.2085	33.5641	11.4837	1.9988	0.00347348	0.0142808	LP_RS14525	NC_999999999.1	3086650	3087657	-	1008	protein_coding	LacI family DNA-binding transcriptional regulator	LacI	Base-specific DNA recognition	131	38	42	18	33	14	21.8493	6.90696	5.99224	2.20661	4.84885	1.65194
LP_RS10630	41.1707	22.7725	27.7248	7.60424	13.2222	2.46078	1.99788	0.0062104	0.0236176	LP_RS10630	NC_999999999.1	2219410	2219895	-	486	protein_coding	MarR family transcriptional regulator	-	Base-specific DNA recognition	36	18	28	9	13	3	12.4536	6.78579	8.28556	2.28834	3.9618	0.734196
LP_RS05865	174.975	61.9918	163.379	38.8661	40.6838	22.9673	1.97032	0.000109169	0.000633742	LP_RS05865	NC_999999999.1	1255870	1257726	-	1857	protein_coding	Bifunctional homocysteine S-methyltransferase/methylenetetrahydrofolate reductase	-	Metabolism	153	49	165	46	40	28	13.8518	4.83446	12.7783	3.06097	3.19032	1.79338
LP_RS12535	53.7506	22.7725	45.548	10.139	7.11966	13.9444	1.96181	0.0011038	0.00525735	LP_RS12535	NC_999999999.1	2653008	2653647	-	640	protein_coding	CBS domain-containing protein	CBS	Metabolism	47	18	46	12	7	17	12.3465	5.15296	10.3366	2.31694	1.61996	3.15934
LP_RS12360	4197.12	6214.36	12197.9	1754.05	2017.92	2081	1.94975	1.64647e-06	1.23704e-05	nrdD	NC_999999999.1	2611630	2613852	-	2223	protein_coding	Anaerobic ribonucleoside-triphosphate reductase	-	Redox signalling, respiration	3670	4912	12319	2076	1984	2537	277.558	404.839	796.959	115.399	132.187	135.74
LP_RS03730	104.07	88.5597	59.4104	11.8288	33.5641	20.5065	1.94357	0.000145906	0.000827207	LP_RS03730	NC_999999999.1	802926	803399	+	474	protein_coding	AP2 domain-containing protein	-	Regulation	91	70	60	14	33	25	32.2768	27.0572	18.2043	3.64975	10.3115	6.27319
Novel00112	253.886	366.89	593.114	151.24	68.1453	95.9705	1.94347	1.26605e-05	8.43041e-05	-	NC_999999999.1	1657000	1658066	+	1067	-	Peptide methionine sulfoxide reductase, SelR domain	PMSR	Respiration	222	290	599	179	67	117	34.9797	49.7963	80.7351	20.7301	9.30028	13.0421
LP_RS05940	136.092	58.1963	32.6757	20.278	19.3248	19.6863	1.93478	0.0014406	0.00662911	LP_RS05940	NC_999999999.1	1275325	1277319	+	1995	protein_coding	ABC transporter ATP-binding protein/permease	ABC_transporter	Membrane transport	119	46	33	24	19	24	10.0284	4.22453	2.37887	1.48656	1.41058	1.43085
LP_RS11915	283.62	251.762	249.524	80.267	55.9402	69.7222	1.92659	4.09869e-12	5.35352e-11	LP_RS11915	NC_999999999.1	2512608	2513423	-	816	protein_coding	MerR family transcriptional regulator	-	Base-specific DNA recognition	248	199	252	95	55	85	51.0962	44.6814	44.4131	14.3862	9.98293	12.3896
LP_RS07800	4112.5	3505.7	5375.65	1640.83	884.872	892.444	1.92646	2.23608e-08	2.01425e-07	msrA	NC_999999999.1	1657080	1657595	-	516	protein_coding	Peptide-methionine (S)-S-oxide reductase MsrA	PMSR	Respiration	3596	2771	5429	1942	870	1088	1171.65	983.899	1513.11	465.064	249.721	250.788
LP_RS14860	2288.4	3617.03	2202.14	514.554	908.265	714.447	1.92374	7.81825e-09	7.52147e-08	LP_RS14860	NC_999999999.1	3169087	3171477	+	2391	protein_coding	Phosphoketolase family protein, D-xylulose 5-phosphate, D-fructose 6-phosphate , PP pathway	-	Sugar metabolism	2001	2859	2224	609	893	871	140.7	219.078	133.769	31.4739	55.3168	43.3277
LP_RS08110	1803.51	3439.91	5903.41	237.421	1981.3	732.493	1.91755	0.00518217	0.0201819	ppsA	NC_999999999.1	1729426	1731822	-	2397	protein_coding	Phosphoenolpyruvate synthase, PEP-utilising enzyme, Pyruvate phosphate dikinase, TIM barrel domain	-	Sugar metabolism	1577	2719	5962	281	1948	893	110.609	207.828	357.704	14.4861	120.367	44.3109
LP_RS00450	341.945	110.067	152.487	47.3153	51.8718	62.3398	1.9037	9.20787e-05	0.000541002	thiD	NC_999999999.1	100250	101074	+	825	protein_coding	Bifunctional hydroxymethylpyrimidine kinase/phosphomethylpyrimidine kinase	-	Metabolism	299	87	154	56	51	76	60.9319	19.321	26.8452	8.38779	9.15591	10.9569
LP_RS13645	316.786	2442.98	1991.24	339.656	440.402	494.617	1.89808	0.00202689	0.00903325	LP_RS13645	NC_999999999.1	2897377	2897796	-	420	protein_coding	CidA/LrgA family protein	-	Cell signalling	277	1931	2011	402	433	603	110.881	842.358	688.594	118.274	152.695	170.763
LP_RS14425	165.826	174.589	100.007	63.3687	27.4615	27.0686	1.89676	7.28369e-05	0.000434717	LP_RS14425	NC_999999999.1	3061718	3062410	-	693	protein_coding	WxL domain-containing protein	-	Cell wall protein	145	138	101	75	27	33	35.1773	36.4846	20.9599	13.3734	5.77053	5.6638
LP_RS06495	74.336	37.9541	59.4104	12.6737	14.2393	19.6863	1.88068	0.000161329	0.000905576	LP_RS06495	NC_999999999.1	1393470	1394216	+	747	protein_coding	Amino acid racemase, Asp/Glu/Hydantoin racemase	Asp_Glu_race	Metabolism	65	30	60	15	14	24	14.6292	7.35808	11.5513	2.48133	2.77583	3.82136
LP_RS00445	257.317	92.3551	138.624	23.6576	28.4786	80.3856	1.87856	0.00175053	0.00795823	thiM	NC_999999999.1	99433	100224	+	792	protein_coding	Hydroxyethylthiazole kinase, Hydroxyethylthiazole kinase family	-	Regulation	225	73	140	28	28	98	47.7623	16.8874	25.4216	4.36864	5.23623	14.7173
LP_RS15325	216.146	39.2193	127.732	21.9678	40.6838	42.6536	1.86529	0.00303525	0.0127256	LP_RS15325	NC_999999999.1	3276009	3277874	-	1866	protein_coding	HTH domain-containing protein, Phosphoenolpyruvate-dependent sugar PTS, EIIA 2	PTS_EIIA_2	Sugar transport	189	31	129	26	40	52	17.0285	3.04378	9.9421	1.72177	3.17493	3.3145
LP_RS04370	11635.3	11478.6	18654.9	3289.26	3395.06	4796.89	1.86314	1.45378e-09	1.52849e-08	LP_RS04370	NC_999999999.1	936430	938943	+	2514	protein_coding	ATP-dependent Clp protease ATP-binding subunit	AAA	Protein processing	10174	9073	18840	3893	3338	5848	680.384	661.225	1077.74	191.352	196.656	276.674
LP_RS05325	362.531	2682.09	795.109	439.356	364.12	257.562	1.85533	0.0035242	0.0144718	gnd	NC_999999999.1	1136019	1136915	-	897	protein_coding	6-phosphogluconate dehydrogenase, PP pathway	NAD_binding_2	Sugar metabolism	317	2120	803	520	358	314	59.4147	433.019	128.743	71.6348	59.1121	41.6355
LP_RS08120	422	392.193	222.789	92.0958	119	77.1045	1.84851	3.60324e-07	2.89967e-06	LP_RS08120	NC_999999999.1	1732613	1733146	-	534	protein_coding	MarR family transcriptional regulator	MarR	Base-specific DNA recognition	369	310	225	109	117	94	116.175	106.361	60.5957	25.2231	32.4512	20.937
LP_RS02470	104.07	50.6055	49.5086	15.2085	17.2906	24.6078	1.83489	0.000382919	0.00200369	LP_RS02470	NC_999999999.1	532007	532852	+	846	protein_coding	C39 family peptidase	-	Protein processing	91	40	50	18	17	30	18.0842	8.66271	8.49963	2.62915	2.97621	4.21772
LP_RS01835	176.119	110.067	202.985	31.2619	69.1624	37.732	1.83205	3.82787e-05	0.000239544	LP_RS01835	NC_999999999.1	391397	391585	+	189	protein_coding	Hypothetical protein	-	Unknown	154	87	205	37	68	46	136.989	84.3376	155.988	24.191	53.2884	28.9483
LP_RS07805	3476.64	3169.17	4679.56	1611.25	736.376	839.127	1.82925	8.31149e-07	6.459e-06	msrB	NC_999999999.1	1657623	1658057	-	435	protein_coding	Peptide-methionine (R)-S-oxide reductase MsrB	-	Redox signalling, respiration	3040	2505	4726	1907	724	1023	1174.93	1055.07	1562.44	541.72	246.51	279.713
LP_RS14045	146.385	75.9083	79.2138	27.8822	16.2735	41.013	1.81641	0.000313237	0.00168315	LP_RS14045	NC_999999999.1	2986598	2987275	-	678	protein_coding	VIT family protein	DUF125	Membrane transport	128	60	80	33	16	50	31.7401	16.2138	16.9692	6.01447	3.49523	8.77137
LP_RS07205	1084.16	881.801	582.222	234.042	220.709	277.248	1.79857	7.57844e-09	7.35325e-08	rsgA	NC_999999999.1	1535527	1536585	+	1059	protein_coding	Ribosome small subunit-dependent GTPase A	-	Unknown	948	697	588	277	217	338	150.501	120.587	79.8512	32.3219	30.3493	37.9619
Novel00225	129.23	284.656	522.811	47.3153	84.4188	140.265	1.78417	0.00213926	0.00945954	-	NC_999999999.1	2612257	2613324	+	1068	-	Anaerobic ribonucleoside-triphosphate reductase	-	Redox signalling, respiration	113	225	528	56	83	171	17.7883	38.5989	71.0989	6.47933	11.5105	19.0437
LP_RS01840	356.813	198.627	355.472	45.6255	124.086	95.9705	1.78079	7.81012e-05	0.000464504	LP_RS01840	NC_999999999.1	391575	391997	+	423	protein_coding	DUF3284 domain-containing protein	-	Unknown	312	157	359	54	122	117	124.006	68.0022	122.055	15.7749	42.7174	32.8982
LP_RS00750	604.98	455.45	856.5	97.1653	325.47	141.085	1.76806	0.000315395	0.0016894	LP_RS00750	NC_999999999.1	164479	165345	-	867	protein_coding	ROK family protein	ROK	Cell signalling	529	360	865	115	320	172	102.58	76.0759	143.482	16.3905	54.6659	23.5959
LP_RS10750	34.3089	24.0376	19.8035	5.06949	8.13675	9.84313	1.75997	0.00578122	0.0221676	LP_RS10750	NC_999999999.1	2250751	2250981	-	231	protein_coding	Hypothetical protein	-	Unknown	30	19	20	6	8	12	21.8342	15.0697	12.4514	3.20961	5.12936	6.17869
LP_RS15740	2228.94	2098.86	936.704	613.409	395.65	547.114	1.7577	6.81163e-06	4.7794e-05	LP_RS15740	NC_999999999.1	1449306	1449461	-	156	protein_coding	Hypothetical protein	-	Unknown	1949	1659	946	726	389	667	2100.46	1948.43	872.101	575.076	369.327	508.544
Novel00100	88.0595	180.915	66.3416	28.7271	18.3077	51.6764	1.75616	0.00198565	0.00887272	-	NC_999999999.1	1449322	1449549	+	228	-	-	-	Unknown	77	143	67	34	18	63	56.7784	114.912	42.261	18.4271	11.6929	32.8649
LP_RS09790	599.262	889.392	1320.89	234.887	333.607	267.405	1.74996	1.20857e-06	9.20245e-06	dinB	NC_999999999.1	2059932	2061065	-	1134	protein_coding	DNA polymerase IV, impB/mucB/samB family	IMS	Protein synthesis	524	703	1334	278	328	326	77.6865	113.581	169.178	30.2932	42.8397	34.1925
LP_RS08115	343.089	342.852	210.907	106.459	87.4701	74.6437	1.73823	1.60203e-07	1.35336e-06	LP_RS08115	NC_999999999.1	1732252	1732620	-	369	protein_coding	Rhodanese-like domain-containing protein	Rhodanese	Regulation	300	271	213	126	86	91	136.685	134.557	83.0144	42.1947	34.519	29.332
LP_RS12560	120.081	39.2193	89.1156	21.1229	26.4445	27.0686	1.73799	0.000808602	0.00397397	LP_RS12560	NC_999999999.1	2657015	2658208	-	1194	protein_coding	ABC transporter substrate-binding protein	-	Membrane transport	105	31	90	25	26	33	14.7847	4.75687	10.8402	2.58731	3.22518	3.28728
LP_RS14040	380.829	164.468	143.575	76.8873	63.0598	66.4411	1.73792	0.000124433	0.00071623	LP_RS14040	NC_999999999.1	2985874	2986572	-	699	protein_coding	VIT family protein	DUF125	Membrane transport	333	130	145	91	62	81	80.093	34.0745	29.8326	16.0871	13.1371	13.7827
LP_RS14560	762.801	2541.66	1016.91	276.287	563.47	462.627	1.73038	0.000539301	0.00275046	LP_RS14560	NC_999999999.1	3097010	3098968	-	1959	protein_coding	Glycoside-pentoside-hexuronide (GPH):cation symporter, MFS/sugar transport protein, PEP-dependent sugar PTS, EIIA 1, sucrose/glucose specific	-	Sugar transport	667	2009	1027	327	554	564	57.2425	187.892	75.3939	20.6266	41.8852	34.243
LP_RS14685	2705.83	1663.66	2030.84	542.436	615.342	775.147	1.72728	2.08022e-09	2.1621e-08	LP_RS14685	NC_999999999.1	3125615	3127075	-	1461	protein_coding	Beta-glucosidase/6-phospho-beta-glucosidase/beta-galactosidase	Glyco_hydro_1	Sugar metabolism	2366	1315	2051	642	605	945	272.265	164.907	201.89	54.2998	61.3325	76.9323
LP_RS10720	367.105	350.443	271.307	100.545	96.624	101.712	1.72454	3.11594e-11	3.76574e-10	LP_RS10720	NC_999999999.1	2245027	2246214	-	1188	protein_coding	MFS transporter	MFS_1	Membrane transport	321	277	274	119	95	124	45.4272	42.7196	33.1691	12.3778	11.8438	12.4146
LP_RS11485	72.0487	61.9918	57.43	21.1229	14.2393	22.9673	1.70554	5.62102e-05	0.000342096	purN	NC_999999999.1	2421449	2422027	-	579	protein_coding	Phosphoribosylglycinamide formyltransferase	-	Metabolism	63	49	58	25	14	28	18.2932	15.5053	14.4062	5.3355	3.58125	5.75183
LP_RS00105	328.222	216.339	146.546	71.8178	75.265	68.0817	1.68306	1.02709e-05	6.9344e-05	LP_RS00105	NC_999999999.1	26753	29149	+	2397	protein_coding	Glycogen/starch/alpha-glucan phosphorylase, Carbohydrate phosphorylase	-	Sugar metabolism	287	171	148	85	74	83	20.1299	13.0705	8.87961	4.38192	4.57245	4.11848
LP_RS11910	204.71	111.332	157.437	54.9195	37.6325	55.7777	1.6717	1.07884e-05	7.25495e-05	LP_RS11910	NC_999999999.1	2511835	2512512	-	678	protein_coding	DUF554 domain-containing protein	-	Unknown	179	88	159	65	37	68	44.3865	23.7803	33.7262	11.8467	8.08272	11.9291
LP_RS14420	57.1815	22.7725	35.6462	12.6737	13.2222	10.6634	1.6656	0.00386867	0.0156778	LP_RS14420	NC_999999999.1	3060607	3061620	-	1014	protein_coding	DUF916 and DUF3324 domain-containing protein	-	Unknown	50	18	36	15	13	13	8.29009	3.25236	5.10581	1.82796	1.89885	1.52487
LP_RS11975	197.848	102.476	109.909	49.85	39.6667	40.1928	1.66005	3.91128e-05	0.000243719	LP_RS11975	NC_999999999.1	2526274	2527461	-	1188	protein_coding	MFS transporter	MFS_1	Membrane transport	173	81	111	59	39	49	24.4826	12.492	13.4371	6.1369	4.86221	4.90576
LP_RS03685	142.954	59.4615	82.1843	14.3636	45.7692	30.3497	1.65974	0.00318334	0.0132327	LP_RS03685	NC_999999999.1	789498	790346	+	849	protein_coding	FAD synthetase family protein	-	Respiration	125	47	83	17	45	37	24.7531	10.1427	14.0595	2.47431	7.85037	5.18347
LP_RS00950	7666.9	2979.4	3464.61	547.505	1985.37	1961.24	1.65077	0.00260625	0.0111612	LP_RS00950	NC_999999999.1	213329	214486	+	1158	protein_coding	Mannitol-1-phosphate 5-dehydrogenase, Mannitol dehydrogenase C-terminal domain	Mannitol_dh_C	Sugar metabolism	6704	2355	3499	648	1952	2391	973.314	372.603	434.546	69.148	249.664	245.583
LP_RS05505	30.878	53.1358	48.5185	7.60424	21.359	13.9444	1.6378	0.0041863	0.0169246	LP_RS05505	NC_999999999.1	1174764	1174846	+	83	protein_coding	tRNA-Tyr	-	Protein synthesis	27	42	49	9	21	17	54.6907	92.7118	84.9021	13.3992	37.4737	24.3611
LP_RS03605	108.645	91.0899	167.339	24.5026	58.9915	35.2712	1.63666	0.000462105	0.00239224	LP_RS03605	NC_999999999.1	770043	770849	+	807	protein_coding	MFS transporter && PF05977:Transmembrane secretion effector	-	Membrane transport	95	72	169	29	58	43	19.7914	16.3464	30.1171	4.44056	10.6449	6.33756
LP_RS05515	48.0325	120.188	89.1156	16.0534	43.7351	24.6078	1.61464	0.00336833	0.0139328	LP_RS05515	NC_999999999.1	1174934	1175006	+	73	protein_coding	tRNA-His	-	Protein synthesis	42	95	90	19	43	30	96.7284	238.432	177.305	32.1621	87.2431	48.8793
LP_RS03325	504.341	475.692	400.03	131.807	163.752	157.49	1.60733	4.08024e-11	4.87905e-10	LP_RS03325	NC_999999999.1	700544	701902	+	1359	protein_coding	FAD-dependent oxidoreductase, Pyridine nucleotide-disulphide oxidoreductase	Pyr_redox_2	Respiration	441	376	404	156	161	192	54.5565	50.6912	42.7526	14.1846	17.5466	16.8038
LP_RS14945	640.433	421.291	582.222	195.176	176.974	173.075	1.59274	2.14128e-09	2.21701e-08	LP_RS14945	NC_999999999.1	3188495	3189269	-	775	protein_coding	Putative transposase of IS4/5 family (DUF4096)	-	DNA recombination	560	333	588	231	174	211	121.483	78.7239	109.113	36.8319	33.2532	32.3823
LP_RS00990	610.699	1513.1	1002.05	599.89	236.983	204.245	1.58564	0.00180292	0.0081745	LP_RS00990	NC_999999999.1	220124	220672	+	549	protein_coding	NAD(P)H-dependent oxidoreductase, NADPH-dependent FMN reductase	FMN_red	Redox signalling, respiration	534	1196	1012	710	233	249	163.53	399.138	265.099	159.808	62.8592	53.9453
Novel00075	536.363	407.374	992.153	372.608	133.239	146.006	1.5702	0.0021927	0.00960828	-	NC_999999999.1	1137129	1138366	+	1238	-	Pyridine nucleotide-disulphide oxidoreductase	Pyr_redox_2	Respiration	469	322	1002	441	131	178	63.6912	47.654	116.398	44.0181	15.6724	17.1012
LP_RS13875	7856.74	9902.23	15345.7	1126.27	6434.14	3649.34	1.56236	0.00567574	0.0219032	pflA	NC_999999999.1	2951353	2952174	+	822	protein_coding	Pyruvate formate-lyase-activating protein, 4Fe-4S single cluster domain	Radical_SAM	Metabolism	6870	7827	15498	1333	6326	4449	1405.12	1744.57	2711.47	200.388	1139.84	643.75
LP_RS07900	185.268	105.006	176.251	76.8873	34.5812	46.7549	1.55781	0.000353491	0.00186406	LP_RS07900	NC_999999999.1	1681240	1682298	-	1059	protein_coding	LLM class flavin-dependent oxidoreductase	-	Respiration	162	83	178	91	34	57	25.7186	14.3597	24.1726	10.6184	4.7552	6.40186
LP_RS11480	315.642	172.059	221.799	70.128	84.4188	86.9477	1.55583	4.88598e-06	3.50799e-05	purH	NC_999999999.1	2419915	2421447	-	1533	protein_coding	Bifunctional phosphoribosylaminoimidazolecarboxamide formyltransferase/IMP cyclohydrolase	-	Metabolism	276	136	224	83	83	106	30.2687	16.254	21.0139	6.69036	8.01902	8.22414
LP_RS00760	233.301	169.528	508.949	63.3687	142.393	105.814	1.55203	0.00217757	0.00956666	LP_RS00760	NC_999999999.1	167690	169195	+	1506	protein_coding	Sucrose-6-phosphate hydrolase, Glycosyl hydrolases family 32	-	Sugar metabolism	204	134	514	75	140	129	22.7737	16.3021	49.0838	6.15389	13.7686	10.1881
LP_RS05330	8300.47	5211.1	10606.7	5208.06	1528.69	1512.56	1.54775	0.00360135	0.0146997	LP_RS05330	NC_999999999.1	1137086	1138408	-	1323	protein_coding	NAD(P)/FAD-dependent oxidoreductase, Pyridine nucleotide-disulphide oxidoreductase	Pyr_redox_2	Respiration	7258	4119	10712	6164	1503	1844	922.326	570.421	1164.42	575.726	168.261	165.778
LP_RS00365	1013.26	192.301	436.666	149.55	260.376	152.569	1.54669	0.00688348	0.0256319	LP_RS00365	NC_999999999.1	85149	86792	-	1644	protein_coding	Peptide ABC transporter substrate-binding protein	-	Membrane transport	886	152	441	177	256	186	90.6065	16.9397	38.5778	13.3041	23.0634	13.4567
LP_RS11875	457.452	203.687	272.298	106.459	79.3334	138.624	1.5231	0.000198582	0.00110014	LP_RS11875	NC_999999999.1	2504151	2504666	-	516	protein_coding	ECF transporter S component, ECF-type riboflavin transporter, S component	-	Membrane transport	400	161	275	126	78	169	130.328	57.1663	76.6449	30.1741	22.3888	38.9551
LP_RS11495	289.338	135.37	197.044	55.7644	82.3846	80.3856	1.51035	0.000123431	0.000711669	purF	NC_999999999.1	2423042	2424496	-	1455	protein_coding	Amidophosphoribosyltransferase, Glutamine amidotransferase domain	Pribosyltran	Metabolism	253	107	199	66	81	98	29.2338	13.4736	19.6694	5.60524	8.24532	8.01106
LP_RS01685	168.114	44.2798	60.4005	33.7966	30.5128	31.9902	1.50193	0.00923674	0.0333347	brnQ	NC_999999999.1	362398	363774	+	1377	protein_coding	Branched-chain amino acid transport system II carrier protein	-	Membrane transport	147	35	61	40	30	39	17.9478	4.65691	6.37083	3.58955	3.22681	3.36866
LP_RS11820	69.7615	44.2798	49.5086	16.8983	15.2564	25.4281	1.50032	0.00143512	0.00661283	LP_RS11820	NC_999999999.1	2491851	2492072	-	222	protein_coding	Hypothetical protein	-	Unknown	61	35	50	20	15	31	46.196	28.8854	32.3905	11.1324	10.0075	16.6087
LP_RS01150	82.3414	55.6661	42.5774	13.5187	29.4957	21.3268	1.49442	0.00340739	0.0140431	LP_RS01150	NC_999999999.1	253769	255169	-	1401	protein_coding	MFS transporter	MFS_1	Membrane transport	72	44	43	16	29	26	8.64016	5.75411	4.41398	1.41122	3.06581	2.2073
LP_RS12070	413.994	268.209	323.787	107.304	136.291	120.578	1.46773	3.87359e-07	3.10253e-06	LP_RS12070	NC_999999999.1	2546520	2549096	-	2577	protein_coding	ABC transporter permease, FtsX-like permease family	-	Membrane transport	362	212	327	127	134	147	23.6168	15.0725	18.2488	6.0898	7.70151	6.78469
LP_RS11285	2008.22	2300.02	2828.92	654.81	878.77	1047.47	1.46749	1.55821e-07	1.32292e-06	LP_RS11285	NC_999999999.1	2370295	2370819	-	525	protein_coding	DUF1836 domain-containing protein	-	Unknown	1756	1818	2857	775	864	1277	562.332	634.452	782.62	182.413	243.747	289.307
LP_RS13795	537.506	555.396	672.327	169.828	201.385	267.405	1.46664	1.34055e-07	1.14098e-06	LP_RS13795	NC_999999999.1	2932103	2932690	-	588	protein_coding	Non-canonical purine NTP pyrophosphatase	Ham1	Metabolism	470	439	679	201	198	326	134.384	136.789	166.071	42.2408	49.8739	65.9428
LP_RS00460	449.447	127.779	165.359	92.9407	69.1624	106.634	1.46525	0.00496371	0.0195101	cytX	NC_999999999.1	101717	102916	+	1200	protein_coding	Putative hydroxymethylpyrimidine transporter CytX, Permease for cytosine/purines, uracil, thiamine, allantoin	-	Membrane transport	393	101	167	110	68	130	55.0603	15.4207	20.0141	11.3273	8.39292	12.8851
LP_RS13765	245.881	199.892	118.821	46.4704	54.9231	104.173	1.45436	0.00148377	0.00679629	LP_RS13765	NC_999999999.1	2926893	2927237	-	345	protein_coding	Metalloregulator ArsR/SmtB family transcription factor	HTH_5	Base-specific DNA recognition	215	158	120	55	54	127	104.772	83.9077	50.0222	19.6996	23.1825	43.7836
LP_RS01180	19280.5	12354.1	16291.3	4221.2	7001.68	6279.92	1.45327	1.45444e-06	1.09519e-05	celB	NC_999999999.1	259439	260764	+	1326	protein_coding	PTS cellobiose transporter subunit IIC, Phosphotransferase system, EIIC	-	Sugar transport	16859	9765	16453	4996	6884	7656	2137.55	1349.25	1784.44	465.578	768.923	686.729
LP_RS00520	856.579	322.61	492.116	172.363	294.957	144.366	1.45163	0.00138364	0.00642642	LP_RS00520	NC_999999999.1	114984	115406	+	423	protein_coding	Hsp20/alpha crystallin family protein	-	Cell signalling	749	255	497	204	290	176	297.693	110.449	168.973	59.5941	101.541	49.4879
LP_RS12905	113.219	32.8936	52.4792	20.278	20.3419	32.8104	1.43339	0.0144067	0.0489251	LP_RS12905	NC_999999999.1	2732213	2732608	-	396	protein_coding	Iron-sulfur cluster biosynthesis family protein	-	e- transfer, respiration	99	26	53	24	20	40	42.0308	12.0293	19.2478	7.4891	7.48032	12.0141
LP_RS00455	243.593	97.4156	97.0369	41.4009	37.6325	82.8464	1.43323	0.00744325	0.0275052	thiE	NC_999999999.1	101064	101717	+	654	protein_coding	Thiamine phosphate synthase	-	Metabolism	213	77	98	49	37	101	54.7557	21.5713	21.5501	9.25831	8.37933	18.3684
LP_RS00940	7646.31	3734.69	3048.74	779.012	2424.75	2140.06	1.43317	0.00463192	0.0183977	LP_RS00940	NC_999999999.1	210788	212863	+	2076	protein_coding	Phosphoenolpyruvate-dependent sugar phosphotransferase system, EIIA , fructose/mannitol specific	PRD	Sugar transport	6686	2952	3079	922	2384	2609	541.46	260.527	213.296	54.8804	170.084	149.477
LP_RS07690	300.775	351.708	383.197	92.9407	163.752	127.961	1.43176	3.8067e-06	2.76822e-05	LP_RS07690	NC_999999999.1	1631877	1633064	-	1188	protein_coding	MFS transporter	MFS_1	Membrane transport	263	278	387	110	161	156	37.2192	42.8738	46.8484	11.4417	20.0722	15.6183
LP_RS12205	170.401	77.1734	132.683	38.8661	55.9402	46.7549	1.42974	0.000616807	0.00311244	LP_RS12205	NC_999999999.1	2569655	2570683	-	1029	protein_coding	Aldo/keto reductase	Aldo_ket_red	Redox signalling, respiration	149	61	134	46	55	57	24.3444	10.8612	18.7279	5.52403	7.91649	6.5885
LP_RS10825	17963	9931.33	20860	5443.79	6583.65	6141.29	1.42412	1.23472e-05	8.23796e-05	LP_RS10825	NC_999999999.1	2269592	2270947	+	1356	protein_coding	FAD-dependent oxidoreductase, Pyridine nucleotide-disulphide oxidoreductase	Pyr_redox_2	Respiration	15707	7850	21067	6443	6473	7487	1947.43	1060.65	2234.31	587.14	707.02	656.712
LP_RS03165	14241.6	9198.82	11875.1	3725.23	6122.91	3359.79	1.41902	1.50462e-05	9.84528e-05	groL	NC_999999999.1	665343	666968	+	1626	protein_coding	Chaperonin GroEL, TCP-1/cpn60 chaperonin family	-	Protein processing	12453	7271	11993	4409	6020	4096	1287.6	819.29	1060.74	335.068	548.355	299.617
LP_RS14430	140.667	126.514	67.3318	49.0051	52.8889	24.6078	1.40442	0.00318349	0.0132327	LP_RS14430	NC_999999999.1	3062448	3063020	-	573	protein_coding	WxL domain-containing protein	-	Cell wall protein	123	100	68	58	52	30	36.0893	31.9749	17.0669	12.508	13.4411	6.22721
LP_RS14965	168.114	67.0523	62.3809	44.7805	37.6325	31.1699	1.38911	0.0068349	0.0255283	LP_RS14965	NC_999999999.1	3192418	3192966	-	549	protein_coding	Folate family ECF transporter S component	-	Membrane transport	147	53	63	53	37	38	45.0166	17.6875	16.5032	11.9294	9.98194	8.23262
LP_RS03160	1999.07	1080.43	1630.81	577.922	810.624	451.143	1.35706	0.000101332	0.000593315	groES	NC_999999999.1	665003	665287	+	285	protein_coding	Co-chaperone GroES	-	Metabolism	1748	854	1647	684	797	550	1031.16	549.006	831.092	296.568	414.189	229.533
LP_RS11490	152.103	86.0294	107.929	38.0212	39.6667	57.4183	1.35526	0.000586874	0.00297023	purM	NC_999999999.1	2422020	2423045	-	1026	protein_coding	Phosphoribosylformylglycinamidine cyclo-ligase, AIR synthase related protein	-	Metabolism	133	68	109	45	39	70	21.7937	12.143	15.2785	5.41974	5.62993	8.1148
LP_RS11500	340.802	156.877	336.659	112.374	119	95.9705	1.35201	0.000401878	0.00209966	purL	NC_999999999.1	2424481	2426700	-	2220	protein_coding	Phosphoribosylformylglycinamidine synthase subunit PurL, AIR synthase related protein	-	Metabolism	298	124	340	133	117	117	22.5679	10.2337	22.0255	7.40307	7.80582	6.26845
LP_RS04715	367.105	246.702	156.447	96.3204	104.761	101.712	1.34626	0.000411052	0.00214429	LP_RS04715	NC_999999999.1	1002048	1003010	-	963	protein_coding	Citrate lyase, Putative sugar-binding domain	Sugar-bind	Metabolism	321	195	158	114	103	124	56.041	37.0999	23.5956	14.6282	15.8415	15.3152
LP_RS13790	1389.51	1523.23	1866.48	558.489	570.59	757.921	1.34054	9.44455e-08	8.09942e-07	folP	NC_999999999.1	2930930	2932078	-	1149	protein_coding	Dihydropteroate synthase, Pterin binding enzyme	-	Metabolism	1215	1204	1885	661	561	924	177.78	191.986	235.935	71.0878	72.315	95.6487
LP_RS15340	202.423	134.105	331.708	77.7323	106.795	80.3856	1.33868	0.00122532	0.00578748	rbsD	NC_999999999.1	3279930	3280325	-	396	protein_coding	D-ribose pyranase, RbsD / FucU transport protein family	-	Sugar metabolism	177	106	335	92	105	98	75.1459	49.0427	121.661	28.7082	39.2717	29.4346
LP_RS04645	178.406	74.6431	86.145	35.4865	53.906	46.7549	1.31911	0.00467618	0.0185518	aroF	NC_999999999.1	987562	988557	+	996	protein_coding	3-deoxy-7-phosphoheptulonate synthase, DAHP synthetase I family	-	Metabolism	156	59	87	42	53	57	26.3325	10.8532	12.562	5.21079	7.88138	6.80679
LP_RS07490	363581	145444	126323	88041.1	68228.7	99628.1	1.31198	0.00281988	0.0119704	rnpB	NC_999999999.1	1593454	1593828	+	375	protein_coding	RNase P RNA component class B	-	Protein synthesis	317918	114963	127577	104201	67082	121459	142532	56168.2	48926.2	34336.3	26494.8	38523.5
LP_RS07780	97.2086	67.0523	43.5676	32.9517	24.4103	26.2483	1.30906	0.00493829	0.0194327	LP_RS07780	NC_999999999.1	1650581	1651885	+	1305	protein_coding	Glycosyltransferase, Glycosyltransferase like family 2	-	Metabolism	85	53	44	39	24	32	10.9505	7.44097	4.84889	3.6929	2.72387	2.91653
LP_RS06435	680.46	697.091	1114.93	278.822	355.983	375.679	1.30331	1.966e-05	0.000127415	coaE	NC_999999999.1	1381992	1382585	+	594	protein_coding	Dephospho-CoA kinase	-	Regulation	595	551	1126	330	350	458	168.406	169.953	272.617	68.6501	87.2704	91.7077
LP_RS08840	817.696	1174.05	1305.05	489.206	488.205	359.274	1.30294	5.86407e-06	4.15085e-05	LP_RS08840	NC_999999999.1	1879966	1880550	+	585	protein_coding	Helix-turn-helix domain-containing protein	-	Base-specific DNA recognition	715	928	1318	579	480	438	205.484	290.64	324.011	122.303	121.526	89.0523
LP_RS05320	967.511	3169.17	1742.7	656.5	1003.87	727.571	1.29994	0.00354776	0.0145334	LP_RS05320	NC_999999999.1	1134489	1136003	-	1515	protein_coding	FGGY family carbohydrate kinase	FGGY_N	Regulation	846	2505	1760	777	987	887	93.8826	302.942	167.071	63.3756	96.4917	69.6367
LP_RS04130	434.58	340.322	999.084	168.138	343.778	214.088	1.29058	0.00774359	0.0284602	LP_RS04130	NC_999999999.1	891697	892929	-	1233	protein_coding	Helix-turn-helix domain-containing protein	-	Base-specific DNA recognition	380	269	1009	199	338	261	51.8141	39.9717	117.687	19.9436	40.6012	25.177
LP_RS12085	219.577	115.128	106.939	70.128	63.0598	47.5751	1.28917	0.0020031	0.00893893	LP_RS12085	NC_999999999.1	2551024	2551644	-	621	protein_coding	Sugar O-acetyltransferase, Bacterial transferase hexapeptide (six repeats), Maltose acetyltransferase	Hexapep	Sugar metabolism	192	91	108	83	62	58	51.9801	26.8481	25.0111	16.5158	14.7872	11.1087
LP_RS11235	185.268	484.548	266.357	125.892	146.462	112.376	1.28262	0.00189444	0.00850994	LP_RS11235	NC_999999999.1	2360429	2360749	+	321	protein_coding	Helix-turn-helix domain-containing protein	HTH_3	Base-specific DNA recognition	162	383	269	149	144	137	84.8472	218.604	120.517	57.3581	66.442	50.7624
LP_RS04315	2990.59	4960.61	1840.73	1552.96	1045.57	1433.82	1.27968	0.00132834	0.00619649	LP_RS04315	NC_999999999.1	931038	931811	+	774	protein_coding	M15 family metallopeptidase, D-alanyl-D-alanine carboxypeptidase	-	Metabolism	2615	3921	1859	1838	1028	1748	568.013	928.153	345.413	293.439	196.715	268.613
LP_RS04960	223.008	127.779	142.585	58.2992	76.2821	69.7222	1.27366	0.000330876	0.00175571	LP_RS04960	NC_999999999.1	1062473	1063780	+	1308	protein_coding	PTS transporter subunit EIIC, Phosphotransferase system, EIIC, Cellobiose specific	-	Sugar transport	195	101	144	69	75	85	25.0642	14.1474	15.8327	6.51861	8.49257	7.72926
LP_RS01080	7598.28	5772.82	9896.78	1739.68	4161.95	3756.79	1.26858	0.0012631	0.00594938	LP_RS01080	NC_999999999.1	237710	239707	+	1998	protein_coding	PTS glucose transporter subunit IIABC, beta-glucoside-specific	-	Sugar transport	6644	4563	9995	2059	4092	4580	559.064	418.426	719.428	127.343	303.337	272.645
LP_RS05525	449.447	431.412	426.765	123.358	218.675	201.784	1.26702	2.42303e-05	0.000155551	LP_RS05525	NC_999999999.1	1175108	1175178	+	71	protein_coding	tRNA-Cys	-	Protein synthesis	393	341	431	146	215	246	930.597	879.954	873.01	254.102	448.503	412.101
LP_RS00670	588.97	1108.26	568.359	305.015	267.496	371.578	1.26171	0.000359257	0.00189153	dhaK	NC_999999999.1	144440	145438	+	999	protein_coding	Dihydroxyacetone kinase subunit DhaK	-	Regulation	515	876	574	361	263	453	86.6701	160.658	82.6317	44.6535	38.992	53.9336
LP_RS03910	526.07	1368.88	732.728	414.009	321.402	362.555	1.25825	0.00142695	0.00658411	LP_RS03910	NC_999999999.1	837249	837920	-	672	protein_coding	VTT domain-containing protein	-	Membrane fusion	460	1082	740	490	316	442	115.084	295	158.366	90.1032	69.6471	78.2312
LP_RS00315	105.214	64.522	64.3612	26.1924	33.5641	39.3725	1.23915	0.00311376	0.0130065	LP_RS00315	NC_999999999.1	75275	75961	+	687	protein_coding	DUF3658 domain-containing protein	-	Unknown	92	51	65	31	33	48	22.5143	13.6012	13.6068	5.57594	7.11447	8.3102
LP_RS11775	500.91	366.89	603.015	138.566	242.068	243.617	1.23779	0.00036464	0.0019169	LP_RS11775	NC_999999999.1	2476276	2477109	-	834	protein_coding	Cof-type HAD-IIB family hydrolase, haloacid dehalogenase-like hydrolase	Hydrolase_3	Metabolism	438	290	609	164	238	297	88.2949	63.7083	105.015	24.2992	42.2665	42.3562
LP_RS10715	144.097	150.551	127.732	72.6628	53.906	52.4967	1.23538	6.39591e-05	0.0003858	LP_RS10715	NC_999999999.1	2244496	2244813	-	318	protein_coding	Hypothetical protein	-	Unknown	126	119	129	86	53	64	66.6148	68.562	58.3395	33.4183	24.6851	23.9376
Novel00193	536.363	465.571	987.202	190.106	312.248	344.51	1.23283	0.00203199	0.00904409	-	NC_999999999.1	2269946	2271393	-	1448	-	Pyridine nucleotide-disulphide oxidoreductase	Pyr_redox_2	Redox signalling, respiration	469	368	997	225	307	420	54.4542	46.5632	99.0209	19.2012	31.4019	34.4991
LP_RS12095	223.008	228.99	154.467	93.7857	79.3334	84.4869	1.23223	4.27502e-05	0.000265411	lepB	NC_999999999.1	2552543	2553166	+	624	protein_coding	Signal peptidase I	Peptidase_S24	Protein processing	195	181	156	111	78	103	52.5385	53.1444	35.9534	21.9812	18.5138	19.6327
Novel00145	174.975	428.882	728.767	178.277	167.821	226.392	1.21922	0.0143342	0.0487765	-	NC_999999999.1	1908136	1908566	+	431	-	Iron-sulphur cluster biosynthesis	-	e- transfer, respiration	153	339	736	211	165	276	59.6818	144.107	245.584	60.4949	56.7012	76.1656
LP_RS12585	615.273	255.558	177.241	169.828	127.137	153.389	1.21776	0.0123188	0.0429957	LP_RS12585	NC_999999999.1	2662014	2663606	+	1593	protein_coding	Nramp family divalent metal transporter	-	Membrane transport	538	202	179	201	125	187	56.7798	23.2327	16.1599	15.5917	11.622	13.9622
LP_RS06225	100.639	101.211	154.467	34.6415	72.2137	47.5751	1.2134	0.00377106	0.0153188	LP_RS06225	NC_999999999.1	1342474	1342638	-	165	protein_coding	FeoB-associated Cys-rich membrane protein	-	Membrane transport	88	80	156	41	71	58	89.6657	88.8321	135.969	30.7053	63.7323	41.8091
LP_RS01830	1980.77	1459.97	1964.5	402.18	1345.62	584.846	1.213	0.00795235	0.0291644	LP_RS01830	NC_999999999.1	390029	391390	+	1362	protein_coding	PTS sugar transporter subunit IIC, cellobiose-specific	-	Sugar transport	1732	1154	1984	476	1323	713	213.795	155.236	209.491	43.186	143.869	62.2643
LP_RS00380	136.092	70.8477	132.683	34.6415	56.9573	56.598	1.20045	0.00474269	0.0187281	LP_RS00380	NC_999999999.1	88467	89246	+	780	protein_coding	DUF4111 domain-containing protein	-	Unknown	119	56	134	41	56	69	25.6496	13.154	24.7065	6.49535	10.6336	10.5216
LP_RS10635	100.639	75.9083	75.2531	41.4009	34.5812	33.6307	1.19861	0.000819936	0.00401804	LP_RS10635	NC_999999999.1	2219950	2221926	-	1977	protein_coding	Hypothetical protein	-	Unknown	88	60	76	49	34	41	7.48348	5.56043	5.5285	3.06269	2.54717	2.46663
LP_RS02730	335.084	581.963	452.509	205.315	240.034	151.748	1.19846	0.000273396	0.00147608	LP_RS02730	NC_999999999.1	595426	595788	-	363	protein_coding	Helix-turn-helix domain-containing protein	HTH_3	Base-specific DNA recognition	293	460	457	243	236	185	135.703	232.175	181.055	82.7205	96.2922	60.6167
LP_RS13870	35679	56713.6	64490.9	10959.4	37842	19707.6	1.19534	0.0106599	0.0379865	pflB	NC_999999999.1	2949058	2951316	+	2259	protein_coding	Formate C-acetyltransferase, Pyruvate formate lyase-like	-	Metabolism	31198	44828	65131	12971	37206	24026	2321.87	3635.78	4146.41	709.53	2439.4	1265
LP_RS00790	741.073	1423.28	1378.32	381.057	625.513	547.114	1.1895	0.000792611	0.00390102	LP_RS00790	NC_999999999.1	176964	177878	-	915	protein_coding	LysR family transcriptional regulator	LysR_substrate	Base-specific DNA recognition	648	1125	1392	451	615	667	119.064	225.266	218.785	60.9072	99.5496	86.7025
LP_RS07350	264.179	139.165	357.452	80.267	143.41	110.735	1.18908	0.00627074	0.0237672	LP_RS07350	NC_999999999.1	1559479	1560978	+	1500	protein_coding	Amino acid permease	-	Membrane transport	231	110	361	95	141	135	25.891	13.4359	34.6112	7.82611	13.9224	10.7046
LP_RS14165	1010.97	1910.36	972.35	611.719	631.616	476.572	1.1786	0.000682539	0.00341873	LP_RS14165	NC_999999999.1	3006131	3007279	+	1149	protein_coding	Site-specific integrase	Phage_integrase	DNA recombination	884	1510	982	724	621	581	129.348	240.78	122.911	77.8631	80.0492	60.1427
LP_RS04365	1603.37	1880	2405.13	867.729	682.47	1060.6	1.17318	3.83017e-05	0.000239544	LP_RS04365	NC_999999999.1	935944	936411	+	468	protein_coding	CtsR family transcriptional regulator	CtsR	Base-specific DNA recognition	1402	1486	2429	1027	671	1293	503.651	581.751	746.418	271.168	212.355	328.609
LP_RS12495	205.853	146.756	71.2924	59.989	63.0598	64.8006	1.17223	0.00915711	0.0331177	nagE	NC_999999999.1	2642880	2644862	+	1983	protein_coding	N-acetylglucosamine-specific PTS transporter subunit EIIABC	-	Sugar transport	180	116	72	71	62	79	15.2608	10.7176	5.22168	4.42435	4.63078	4.7384
LP_RS08965	6730.27	11173.7	16178.4	6545.56	4385.71	4202.2	1.17129	0.00205528	0.00912385	LP_RS08965	NC_999999999.1	1908124	1908531	-	408	protein_coding	iron-sulfur cluster biosynthesis family protein	-	e- transfer, respiration	5885	8832	16339	7747	4312	5123	2425.01	3966.09	5759.24	2346.32	1565.32	1493.45
LP_RS08325	8644.7	16568.2	8155.06	6373.2	4061.26	4434.33	1.1661	0.00148494	0.00679629	dnaG	NC_999999999.1	1775388	1777268	-	1881	protein_coding	DNA primase, DnaB-helicase binding domain	-	DNA replication	7559	13096	8236	7543	3993	5406	675.621	1275.6	629.691	495.529	314.41	341.833
LP_RS13155	5403.65	3372.86	7817.41	1939.08	2866.17	2594.49	1.16527	0.00128708	0.00603719	LP_RS13155	NC_999999999.1	2796734	2797201	+	468	protein_coding	DNA starvation/stationary phase protection protein, Ferritin-like domain	Ferritin	Regulation	4725	2666	7895	2295	2818	3163	1697.4	1043.71	2426.09	605.969	891.827	803.86
LP_RS03680	494.048	173.324	288.14	94.6306	181.043	154.209	1.15368	0.0122916	0.0429888	spxB	NC_999999999.1	787618	789357	+	1740	protein_coding	Pyruvate oxidase, Thiamine pyrophosphate enzyme	TPP_enzyme_N	Metabolism	432	137	291	112	178	188	41.7409	14.4256	24.0516	7.95394	15.1515	12.851
LP_RS11530	2677.24	4105.37	5469.71	1269.91	2297.62	1994.87	1.13945	0.00177476	0.00805761	LP_RS11530	NC_999999999.1	2430530	2431825	-	1296	protein_coding	NADPH-dependent oxidoreductase/FMN reductase, PAS domain	FMN_red	Redox signalling, respiration	2341	3245	5524	1503	2259	2432	303.685	458.747	612.984	143.307	258.165	223.196
LP_RS15030	9454.39	12188.3	14993.2	6114.66	4733.56	5879.63	1.13099	1.76073e-05	0.00011433	spxB	NC_999999999.1	3206327	3208138	-	1812	protein_coding	Pyruvate oxidase, Thiamine pyrophosphate enzyme	TPP_enzyme_N	Metabolism	8267	9634	15142	7237	4654	7168	767.039	974.12	1201.78	493.53	380.412	470.508
LP_RS15380	215.003	149.286	218.828	62.5238	97.6411	107.454	1.12562	0.00128275	0.0060252	LP_RS15380	NC_999999999.1	3289085	3289567	-	483	protein_coding	GNAT family N-acetyltransferase	-	Metabolism	188	118	221	74	96	131	65.4392	44.7609	65.8029	18.9321	29.4381	32.259
LP_RS03580	188.699	222.664	238.632	100.545	83.4017	114.016	1.12322	5.68115e-05	0.000344521	LP_RS03580	NC_999999999.1	765338	765925	-	588	protein_coding	TetR/AcrR family transcriptional regulator	-	Base-specific DNA recognition	165	176	241	119	82	139	47.1774	54.8402	58.944	25.0082	20.6549	28.1167
LP_RS00770	722.774	729.985	885.215	367.538	426.163	282.99	1.12004	1.59206e-05	0.000103974	LP_RS00770	NC_999999999.1	170177	171853	+	1677	protein_coding	Alpha-glucosidase, Alpha amylase,oligo-1,6-glucosidase	-	Sugar metabolism	632	577	894	435	419	345	63.3595	63.0386	76.6663	32.0531	37.0055	24.4688
LP_RS08895	471.176	370.685	450.529	152.93	287.838	155.029	1.11977	0.00116772	0.00554625	LP_RS08895	NC_999999999.1	1891892	1893214	+	1323	protein_coding	Metallophosphoesterase, Calcineurin-like phosphoesterase	Metallophos	Metabolism	412	293	455	181	283	189	52.3558	40.5762	49.4597	16.9057	31.682	16.9914
LP_RS07790	113.219	87.2945	127.732	50.6949	43.7351	57.4183	1.11203	0.00104617	0.00501806	LP_RS07790	NC_999999999.1	1655649	1656503	+	855	protein_coding	Phage integrase, N-terminal SAM-like domain-containing protein	-	DNA modification	99	69	129	60	43	70	19.4669	14.7859	21.6982	8.67159	7.44883	9.73776
LP_RS00885	566.097	217.604	396.069	166.448	193.248	187.019	1.11049	0.00440649	0.0176676	LP_RS00885	NC_999999999.1	199844	200503	-	660	protein_coding	Energy-coupling factor transporter transmembrane protein EcfT, Cobalt transport protein	-	Membrane transport	495	172	400	197	190	228	126.092	47.7473	87.1598	36.8838	42.6378	41.0883
LP_RS14655	224.152	126.514	309.924	65.9034	140.359	100.892	1.1085	0.0143998	0.0489251	LP_RS14655	NC_999999999.1	3119171	3119962	-	792	protein_coding	Alpha/beta fold hydrolase, Putative esterase	-	Metabolism	196	100	313	78	138	123	41.6062	23.1334	56.8355	12.1698	25.8071	18.4717
LP_RS08320	13068.3	18240.8	12389	8132.31	6162.57	5984.62	1.10749	3.30293e-05	0.00020849	rpoD	NC_999999999.1	1774200	1775306	-	1107	protein_coding	RNA polymerase sigma factor RpoD	Sigma70_r3	Protein synthesis	11427	14418	12512	9625	6059	7296	1735.45	2386.28	1625.47	1074.4	810.66	783.906
LP_RS10510	347.664	469.366	327.747	143.636	225.795	162.412	1.10699	0.000316901	0.0016948	LP_RS10510	NC_999999999.1	2202697	2203818	+	1122	protein_coding	Site-specific integrase, N-terminal SAM-like domain	Phage_integrase	DNA modification	304	371	331	170	222	198	45.5521	60.5822	42.4263	18.7227	29.3053	20.9894
LP_RS00110	483.756	312.489	159.418	156.309	144.427	145.186	1.09874	0.0103645	0.0370894	LP_RS00110	NC_999999999.1	29167	30984	+	1818	protein_coding	Glycoside hydrolase family 13 protein, Alpha amylase, catalytic domain	-	Sugar metabolism	423	247	161	185	142	177	39.1178	24.8924	12.736	12.5745	11.5686	11.5799
LP_RS01660	101.783	83.4991	77.2335	27.8822	36.6154	58.2385	1.09372	0.00903843	0.0327234	LP_RS01660	NC_999999999.1	357384	358001	-	618	protein_coding	Sugar O-acetyltransferase, Maltose acetyltransferase	-	Sugar metabolism	89	66	78	33	36	71	24.2119	19.5668	18.1512	6.5984	8.62779	13.6646
LP_RS12200	205.853	172.059	145.555	68.4382	84.4188	92.6895	1.09125	0.000351124	0.00185446	LP_RS12200	NC_999999999.1	2568686	2569552	-	867	protein_coding	DUF3737 family protein	-	Unknown	180	136	147	81	83	113	34.9045	28.7398	24.3836	11.5446	14.179	15.5019
LP_RS10895	173.832	101.211	102.978	71.8178	53.906	51.6764	1.09039	0.00428829	0.0172611	hisJ	NC_999999999.1	2282845	2283681	-	837	protein_coding	Histidinol-phosphatase HisJ	-	Cell signalling	152	80	104	85	53	63	30.5313	17.5117	17.8693	12.5489	9.37856	8.95245
LP_RS01700	104.07	194.831	90.1057	55.7644	61.0257	65.6209	1.08913	0.00795146	0.0291644	LP_RS01700	NC_999999999.1	366003	366671	-	669	protein_coding	Bacteriocin immunity protein	-	Bacteriocin immunity	91	154	91	66	60	80	22.8688	42.1753	19.5621	12.1908	13.2834	14.223
LP_RS11535	1389.51	2974.34	3579.47	1001.23	1429.02	1317.34	1.08393	0.00524567	0.0204052	LP_RS11535	NC_999999999.1	2431840	2432448	-	609	protein_coding	NAD(P)H-dependent oxidoreductase/FMN reductase	FMN_red	Redox signalling, respiration	1215	2351	3615	1185	1405	1606	335.418	707.293	853.672	240.444	341.7	313.657
LP_RS06580	480.325	412.435	743.62	194.331	293.94	285.451	1.08201	0.00141547	0.00654895	LP_RS06580	NC_999999999.1	1408812	1410160	+	1349	protein_coding	Replication-associated recombination protein A	AAA	DNA replication	420	326	751	230	289	348	52.3437	44.2761	80.0623	21.0683	31.7301	30.6827
LP_RS00370	137.236	67.0523	154.467	46.4704	64.0769	59.879	1.07822	0.0114073	0.0402276	LP_RS00370	NC_999999999.1	87460	88209	+	750	protein_coding	Hypothetical protein	-	Unknown	120	53	156	55	63	73	26.8997	12.9473	29.9132	9.06181	12.4413	11.5768
LP_RS06595	484.899	693.296	627.77	267.838	300.043	287.912	1.07755	1.00318e-05	6.8e-05	LP_RS06595	NC_999999999.1	1413054	1414019	+	966	protein_coding	UbiA family prenyltransferase	UbiA	Metabolism	424	548	634	317	295	351	73.7932	103.936	94.387	40.5504	45.2304	43.2172
LP_RS14660	258.46	207.483	316.855	87.0263	153.581	131.242	1.07702	0.00155381	0.00709239	LP_RS14660	NC_999999999.1	3119992	3120723	-	732	protein_coding	GntR family transcriptional regulator	UTRA	Base-specific DNA recognition	226	164	320	103	151	160	51.9069	41.0484	62.8694	17.3876	30.5528	25.9978
LP_RS15345	323.647	240.376	488.155	180.812	175.957	142.725	1.07685	0.0018769	0.00844643	rbsK	NC_999999999.1	3280328	3281248	-	921	protein_coding	Ribokinase, pfkB family carbohydrate kinase	PfkB	Sugar metabolism	283	190	493	214	173	174	51.66	37.797	76.9817	28.7123	27.821	22.4707
LP_RS15025	123.512	208.748	257.445	97.1653	76.2821	109.095	1.06073	0.00505005	0.0198037	LP_RS15025	NC_999999999.1	3205729	3206154	-	426	protein_coding	Rrf2 family transcriptional regulator	Rrf2	Base-specific DNA recognition	108	165	260	115	75	133	42.6228	70.964	87.7736	33.3581	26.0758	37.1338
LP_RS06895	602.693	345.383	520.831	212.074	215.624	281.349	1.05086	0.00073742	0.00367735	priA	NC_999999999.1	1467821	1470238	+	2418	protein_coding	Primosomal protein, DEAD/DEAH box helicase	DEAD	DNA replication	527	273	526	251	212	343	36.6422	20.6857	31.2845	12.8272	12.9857	16.8719
LP_RS08585	6915.53	6629.32	6216.31	3203.08	3346.24	2997.23	1.04966	9.7248e-10	1.03528e-08	dnaK	NC_999999999.1	1826578	1828446	-	1869	protein_coding	Molecular chaperone DnaK, Hsp70 protein	HSP70	Cell signalling	6047	5240	6278	3791	3290	3654	543.949	513.672	483.072	250.644	260.719	232.534
LP_RS10705	415229	170122	196987	120012	117927	141602	1.04354	0.0061934	0.0235794	ssrA	NC_999999999.1	2243186	2243557	+	372	protein_coding	Transfer-messenger RNA	-	Protein synthesis	363080	134469	198942	142040	115945	172630	164092	66228.2	76910.2	47182.5	46163.1	55195.1
LP_RS00890	1567.92	517.441	1188.21	452.03	540.077	603.712	1.03683	0.0133605	0.0460633	LP_RS00890	NC_999999999.1	200500	201906	-	1407	protein_coding	Energy-coupling factor ABC transporter ATP-binding protein	ABC_tran	Membrane transport	1371	409	1200	535	531	736	163.821	53.259	122.656	46.9865	55.8967	62.2172
LP_RS01085	1319.75	969.096	1061.47	365.849	652.975	620.117	1.03196	0.000934804	0.00451578	LP_RS01085	NC_999999999.1	239927	241897	+	1971	protein_coding	PEP-dependent PTS glucose transporter subunits IIABC, beta-glucoside-specific	-	Sugar transport	1154	766	1072	433	642	756	98.4343	71.2043	78.2183	27.1466	48.243	45.6207
LP_RS00325	174.975	136.635	87.1352	70.9729	50.8547	73.0032	1.02873	0.00866038	0.0314889	LP_RS00325	NC_999999999.1	77039	77530	+	492	protein_coding	GNAT family N-acetyltransferase	-	Metabolism	153	108	88	84	50	89	52.2822	40.2182	25.7228	21.0973	15.0519	21.5155
LP_RS04980	1221.4	1008.31	1088.2	383.592	658.06	600.431	1.01529	0.000381276	0.00199817	LP_RS04980	NC_999999999.1	1066063	1066626	+	564	protein_coding	Hypothetical protein	-	Unknown	1068	797	1099	454	647	732	318.361	258.907	280.233	99.4695	169.907	154.369
LP_RS06430	921.766	961.505	1757.56	542.436	592.966	672.614	1.01027	0.00230105	0.0100184	mutM	NC_999999999.1	1381158	1381982	+	825	protein_coding	Bifunctional DNA-formamidopyrimidine glycosylase/DNA-(apurinic or apyrimidinic site) lyase	H2TH	Metabolism	806	760	1775	642	583	820	164.251	168.781	309.417	96.16	104.665	118.219
LP_RS03400	6782.87	5804.45	7047.06	2749.36	4140.59	2870.09	1.00862	7.9729e-05	0.000473356	clpP	NC_999999999.1	720763	721353	-	591	protein_coding	ATP-dependent Clp endopeptidase proteolytic subunit ClpP, Clp protease	-	Protein processing	5931	4588	7117	3254	4071	3499	1687.21	1422.33	1731.85	680.367	1020.23	704.18
LP_RS06130	198.992	185.975	171.3	81.1119	110.863	85.3071	1.00704	0.00032985	0.00175301	LP_RS06130	NC_999999999.1	1320330	1320956	-	627	protein_coding	TetR family transcriptional regulator	TetR_N	Base-specific DNA recognition	174	147	173	96	109	104	46.6562	42.955	39.6807	18.9198	25.7481	19.7284
LP_RS12900	212.715	145.491	195.064	98.8552	66.1111	110.735	1.00272	0.00311931	0.0130137	LP_RS12900	NC_999999999.1	2731220	2732188	-	969	protein_coding	Zinc-binding dehydrogenase, N-terminal domain of oxidoreductase	ADH_zinc_N	Metabolism	186	115	197	117	65	135	32.2713	21.7439	29.2377	14.9202	9.93517	16.5706
LP_RS07680	2299.84	3489.25	3806.22	1576.61	1660.92	1605.25	0.986579	0.000188093	0.00104544	LP_RS07680	NC_999999999.1	1630505	1630804	+	300	protein_coding	Hypothetical protein	-	Unknown	2011	2758	3844	1866	1633	1957	1126.99	1684.37	1842.73	768.606	806.214	775.883
LP_RS09745	6121.85	5714.63	7302.52	3653.42	2641.39	3413.93	0.979104	3.2154e-05	0.000203722	trxA	NC_999999999.1	2049900	2050211	-	312	protein_coding	Thioredoxin	-	Redox signalling, respiration	5353	4517	7375	4324	2597	4162	2884.5	2652.52	3399.44	1712.55	1232.83	1586.63
LP_RS00695	495.192	450.389	403	228.972	241.051	216.549	0.974067	9.15824e-06	6.27044e-05	LP_RS00695	NC_999999999.1	148314	149276	+	963	protein_coding	LacI family transcriptional regulator	LacI	Base-specific DNA recognition	433	356	407	271	237	264	75.5943	67.731	60.7811	34.7741	36.4508	32.6065
Novel00111	14733.4	9565.71	9208.61	4785.6	4417.24	7889.27	0.971108	0.00427668	0.0172611	-	NC_999999999.1	1593495	1594494	-	1000	-	THUMP domain-containing protein	-	Unknown	12883	7561	9300	5664	4343	9618	2165.93	1385.3	1337.47	699.901	643.243	1143.96
LP_RS03260	620.991	804.628	1178.31	460.479	466.846	401.928	0.970771	0.0016388	0.00747029	LP_RS03260	NC_999999999.1	688050	688361	+	312	protein_coding	PspC domain-containing protein	PspC	Cell signalling	543	636	1190	545	459	490	292.599	373.479	548.52	215.852	217.893	186.796
LP_RS04835	2225.5	1645.94	2402.16	1073.89	1255.09	937.558	0.942046	0.000232996	0.00127416	LP_RS04835	NC_999999999.1	1033562	1034536	-	975	protein_coding	Gfo/Idh/MocA family oxidoreductase, NAD-binding Rossmann fold	GFO_IDH_MocA	Respiration	1946	1301	2426	1271	1234	1143	335.557	244.476	357.838	161.085	187.455	139.434
LP_RS08070	2399.34	1629.5	2558.61	1115.29	1233.74	1097.51	0.934955	0.000271956	0.00147064	clpB	NC_999999999.1	1719286	1721889	-	2604	protein_coding	ATP-dependent chaperone ClpB	AAA	Protein disaggregation	2098	1288	2584	1320	1213	1338	135.454	90.6231	142.709	62.6392	68.9931	61.1142
LP_RS11110	320.217	227.725	159.418	154.62	109.846	106.634	0.929053	0.0117737	0.0414766	LP_RS11110	NC_999999999.1	2335892	2336815	-	924	protein_coding	Alpha/beta hydrolase, Fermentation-respiration switch protein FrsA	-	Metabolism	280	180	161	183	108	130	50.9464	35.6915	25.0584	24.4733	17.3116	16.7339
LP_RS00320	187.555	101.211	107.929	62.5238	68.1453	78.745	0.921184	0.0146705	0.0497216	LP_RS00320	NC_999999999.1	75967	76851	+	885	protein_coding	DMT family transporter, EamA-like transporter family	DUF6	Membrane transport	164	80	109	74	67	96	31.155	16.5619	17.7126	10.3324	11.2129	12.9019
LP_RS07825	1135.63	800.832	935.713	588.906	403.786	531.529	0.91357	0.000681402	0.00341873	parE	NC_999999999.1	1662744	1664750	-	2007	protein_coding	DNA topoisomerase IV subunit B, Histidine kinase-, DNA gyrase B-, and HSP90-like ATPase	DNA_gyraseB	DNA replication	993	633	945	697	397	648	83.182	57.7857	67.715	42.914	29.2974	38.4021
LP_RS08755	2816.76	6390.21	6739.12	2643.74	3110.27	2720.81	0.911994	0.0129066	0.0447253	lexA	NC_999999999.1	1863767	1864399	+	633	protein_coding	Transcriptional repressor LexA, Peptidase S24-like	LexA_DNA_bind	Base-specific DNA recognition	2463	5051	6806	3129	3058	3317	654.166	1461.97	1546.28	610.823	715.516	623.259
LP_RS02175	6955.56	8814.22	5124.14	4287.1	3150.96	3669.03	0.911461	0.0014527	0.00667576	LP_RS02175	NC_999999999.1	463650	465038	+	1389	protein_coding	UDP-N-acetylmuramoyl-tripeptide-D-alanyl-D-alanine ligase, Mur ligase family, catalytic domain	-	Cell wall synthesis	6082	6967	5175	5074	3098	4473	736.159	918.983	535.807	451.4	330.343	383.022
LP_RS09895	460.883	464.306	435.676	266.993	296.992	162.412	0.906936	0.00291268	0.0122895	LP_RS09895	NC_999999999.1	2089362	2090003	-	642	protein_coding	Amino acid ABC transporter ATP-binding protein	ABC_tran	Membrane transport	403	367	440	316	292	198	105.535	104.736	98.5639	60.8227	67.3649	36.6823
LP_RS11795	320.217	193.566	258.435	125.892	140.359	148.467	0.897815	0.00263835	0.0112844	LP_RS11795	NC_999999999.1	2481221	2481793	-	573	protein_coding	NADPH-dependent F420 reductase	-	Respiration	280	153	261	149	138	181	82.1544	48.9216	65.5068	32.1325	35.6706	37.5708
LP_RS12310	301.918	266.944	258.435	181.657	119	143.546	0.895124	0.00126989	0.00597306	LP_RS12310	NC_999999999.1	2599563	2600942	-	1380	protein_coding	MFS transporter, Vacuole effluxer Atg22 like	-	Membrane transport	264	211	261	215	117	175	32.1627	28.0135	27.1995	19.2519	12.5572	15.0829
LP_RS08715	64562.5	46941.7	30552.8	26149.3	24645.2	25589.7	0.895114	0.00461617	0.0183566	rpsB	NC_999999999.1	1858069	1858872	-	804	protein_coding	30S ribosomal protein S2	-	Protein synthesis	56454	37104	30856	30949	24231	31197	11805	8455.29	5519.3	4756.68	4463.76	4615.13
LP_RS00765	373.967	242.906	475.283	200.245	204.436	183.738	0.894088	0.0057126	0.0219935	LP_RS00765	NC_999999999.1	169176	170156	+	981	protein_coding	LacI family DNA-binding transcriptional regulator	LacI	Base-specific DNA recognition	327	192	480	237	201	224	56.041	35.8588	70.3676	29.8533	30.3468	27.1585
LP_RS07250	2259.81	2413.88	2519.99	1481.14	1207.29	1186.92	0.892337	9.32989e-06	6.37512e-05	LP_RS07250	NC_999999999.1	1543478	1544650	+	1173	protein_coding	Cyclopropane-fatty-acyl-phospholipid synthase family protein, Mycolic acid cyclopropane synthetase	-	Metabolism	1976	1908	2545	1753	1187	1447	283.215	298.019	312.025	184.67	149.878	146.723
LP_RS01115	184.124	118.923	123.772	93.7857	68.1453	68.0817	0.890746	0.0100461	0.0360258	lpdD	NC_999999999.1	248456	248866	+	411	protein_coding	Gallate decarboxylase subunit LpdD	-	Metabolism	161	94	125	111	67	83	65.8585	41.9035	43.739	33.3729	24.1445	24.0195
LP_RS03830	930.915	913.43	557.467	455.41	370.222	471.65	0.887551	0.00274381	0.0116767	LP_RS03830	NC_999999999.1	821095	821973	+	879	protein_coding	TSUP family transporter, Sulfite exporter TauE/SafE	-	Membrane transport	814	722	563	539	364	575	155.691	150.492	92.1127	75.7728	61.3335	77.8047
LP_RS00285	333.94	382.072	297.052	196.865	194.265	156.67	0.886728	0.000419462	0.00218481	LP_RS00285	NC_999999999.1	68424	69740	-	1317	protein_coding	4-hydroxyphenylacetate 3-hydroxylase	-	Metabolism	292	302	300	233	191	191	37.2756	42.0131	32.7594	21.8617	21.4799	17.2494
LP_RS02995	273.328	460.51	334.678	196.02	250.205	141.085	0.864247	0.0127553	0.0443367	LP_RS02995	NC_999999999.1	633136	633804	-	669	protein_coding	Cell surface protein	-	Cell wall protein	239	364	338	232	246	172	60.0619	99.6871	72.6592	42.8524	54.4621	30.5794
LP_RS10780	1876.7	1610.52	2082.33	1122.89	813.675	1131.14	0.860201	0.000473986	0.00244629	nagE	NC_999999999.1	2256924	2258912	-	1989	protein_coding	N-acetylglucosamine-specific PTS transporter subunit IIBC, phosphoenolpyruvate-dependent sugar PTS, EIIABC	-	Sugar transport	1641	1273	2103	1329	800	1379	138.708	117.262	152.056	82.5664	59.5718	82.4625
LP_RS04945	982.379	699.621	1048.59	424.148	556.351	562.699	0.824008	0.00242715	0.0104725	LP_RS04945	NC_999999999.1	1060282	1061616	+	1335	protein_coding	DEAD/DEAH box helicase, DEAD/DEAH box helicase	DEAD	DNA replication	859	553	1059	502	547	686	108.178	75.8941	114.081	46.4661	60.6864	61.1181
LP_RS12995	2132.87	1648.47	1959.55	1119.51	1172.71	966.267	0.817441	0.000155727	0.000878484	LP_RS12995	NC_999999999.1	2751334	2752746	+	1413	protein_coding	NAD-dependent succinate-semialdehyde dehydrogenase	Aldedh	Metabolism	1865	1303	1979	1325	1153	1178	221.903	168.953	201.421	115.874	120.857	99.1585
LP_RS13830	4536.78	4150.92	4440.93	3586.67	1824.67	2070.34	0.811184	0.0105717	0.0377513	LP_RS13830	NC_999999999.1	2937549	2938964	-	1416	protein_coding	MFS transporter	MFS_1	Membrane transport	3967	3281	4485	4245	1794	2524	471.006	424.529	455.512	370.448	187.648	212.008
LP_RS15370	873.734	771.734	835.706	481.602	554.316	384.702	0.805485	0.000685319	0.0034276	LP_RS15370	NC_999999999.1	3286815	3287351	+	537	protein_coding	Phenolic acid decarboxylase	-	Metabolism	764	610	844	570	545	469	239.192	208.123	226.031	131.164	150.317	103.878
LP_RS02990	588.97	860.294	760.453	475.688	456.675	337.127	0.799814	0.00356809	0.0145815	LP_RS02990	NC_999999999.1	632146	633123	-	978	protein_coding	DNA/RNA non-specific endonuclease	-	DNA modification	515	680	768	563	449	411	88.5311	127.39	112.933	71.1349	67.9975	49.9839
LP_RS01290	2201.49	1976.15	1974.4	1016.43	1251.03	1268.94	0.798889	8.24622e-05	0.000487943	LP_RS01290	NC_999999999.1	286486	287682	+	1197	protein_coding	Acetate kinase	-	Metabolism	1925	1562	1994	1203	1230	1547	270.373	239.084	239.569	124.189	152.194	153.717
LP_RS04605	336.227	336.527	261.406	166.448	193.248	177.176	0.798689	0.00122229	0.00578119	truA	NC_999999999.1	978088	978876	+	789	protein_coding	tRNA pseudouridine(38-40) synthase TruA	-	RNA modification	294	266	264	197	190	216	62.6466	61.7687	48.1202	30.8534	35.6666	32.5614
LP_RS09890	791.392	804.628	783.227	509.484	555.334	307.598	0.794503	0.00697247	0.0258921	LP_RS09890	NC_999999999.1	2088511	2089350	-	840	protein_coding	Amino acid ABC transporter substrate-binding protein	-	Membrane transport	692	636	791	603	546	375	138.501	138.721	135.425	88.7057	96.2718	53.0981
LP_RS05400	14505.8	13617.9	17092.4	7641.42	9941.08	8758.75	0.779581	0.00032343	0.00172427	LP_RS05400	NC_999999999.1	1154096	1156315	-	2220	protein_coding	ATP-dependent Clp protease ATP-binding subunit	AAA	Protein processing	12684	10764	17262	9044	9774	10678	960.574	888.351	1118.25	503.409	652.086	572.089
LP_RS08235	886.314	1166.46	1473.38	757.045	668.231	644.725	0.768721	0.00452097	0.0180626	LP_RS08235	NC_999999999.1	1757909	1758853	+	945	protein_coding	NADP-dependent oxidoreductase, Alcohol dehydrogenase GroES-like domain, Zinc-binding dehydrogenase	ADH_N	Redox signalling, respiration	775	922	1488	896	657	786	137.879	178.757	226.449	117.163	102.972	98.9276
LP_RS00700	876.021	762.878	722.826	360.779	533.975	492.157	0.768407	0.00246552	0.0105986	LP_RS00700	NC_999999999.1	149293	150966	+	1674	protein_coding	Alpha-glucosidase, alpha amylase, catalytic domain	-	Sugar metabolism	766	603	730	427	525	600	76.9309	65.9972	62.7145	31.52	46.4504	42.6307
LP_RS13785	617.56	568.047	609.946	336.276	337.675	398.647	0.743022	0.000314566	0.00168763	LP_RS13785	NC_999999999.1	2930410	2930958	-	549	protein_coding	DNA-3-methyladenine glycosylase, Methyladenine glycosylase	-	DNA repair	540	449	616	398	332	486	165.367	149.843	161.365	89.5827	89.5677	105.291
LP_RS13800	1153.92	1252.49	1389.21	765.494	684.504	823.542	0.739208	0.000290897	0.00156807	LP_RS13800	NC_999999999.1	2932687	2934051	-	1365	protein_coding	Mur ligase family protein, Mur ligase family, glutamate ligase domain	-	Cell wall biosynthesis	1009	990	1403	906	673	1004	124.276	132.882	147.817	82.018	73.0244	87.4839
LP_RS09750	1964.76	2321.53	2046.69	1511.55	1117.79	1168.87	0.737271	0.00112495	0.00535059	LP_RS09750	NC_999999999.1	2050367	2052730	-	2364	protein_coding	Endonuclease MutS2, Smr domain, MutS domain V	Smr	DNA modification	1718	1835	2067	1789	1099	1425	122.181	142.217	125.746	93.5139	68.855	71.6959
LP_RS14515	309.924	288.451	349.531	187.571	184.094	206.706	0.713231	0.00181454	0.00821624	LP_RS14515	NC_999999999.1	3085369	3085968	-	600	protein_coding	Fic family protein	Fic	Protein modification	271	228	353	222	181	252	75.9356	69.6222	84.6104	45.7209	44.68	49.9547
LP_RS14460	439.154	451.654	392.108	248.405	232.915	306.778	0.701364	0.00297104	0.0124872	LP_RS14460	NC_999999999.1	3067905	3068555	+	651	protein_coding	Aquaporin	-	Membrane transport	384	357	396	294	229	374	99.1694	100.473	87.4811	55.8059	52.1003	68.331
LP_RS06265	1328.9	1129.77	1325.84	662.414	995.735	678.356	0.696552	0.00767586	0.0282418	LP_RS06265	NC_999999999.1	1350332	1351402	+	1071	protein_coding	ABC transporter substrate-binding protein && PF01497:Periplasmic binding protein	Peripla_BP_2	Membrane transport	1162	893	1339	784	979	827	182.408	152.766	179.801	90.4565	135.388	91.8423
LP_RS13460	630.14	791.976	935.713	458.789	568.556	433.098	0.692025	0.00855203	0.0311626	LP_RS13460	NC_999999999.1	2858550	2859776	+	1227	protein_coding	PLP-dependent aminotransferase family protein	Aminotran_1_2	Metabolism	551	626	945	543	559	528	75.4978	93.4746	110.761	54.6851	67.4765	51.1819
LP_RS03495	2565.16	2607.45	2652.67	1457.48	1767.71	1640.52	0.685697	0.000187971	0.00104544	LP_RS03495	NC_999999999.1	747475	748167	+	693	protein_coding	uracil-DNA glycosylase	UDG	DNA modification	2243	2061	2679	1725	1738	2000	544.156	544.89	555.955	307.588	371.451	343.26
LP_RS05410	29280.4	24108.5	18711.3	15971.4	15117.1	14005.1	0.677063	0.00576021	0.0221286	LP_RS05410	NC_999999999.1	1157146	1157412	+	267	protein_coding	Phosphocarrier protein HPr	-	Cell signalling	25603	19056	18897	18903	14863	17074	16121.6	13076.3	10178.5	8748.49	8244.81	7605.91
LP_RS03500	3430.89	3322.25	3477.49	2004.14	2178.62	2239.31	0.671848	6.66259e-05	0.000400463	pta	NC_999999999.1	748191	749168	+	978	protein_coding	Phosphate acetyltransferase, Phosphate acetyl/butaryl transferase	-	Metabolism	3000	2626	3512	2372	2142	2730	515.715	491.949	516.435	299.702	324.389	332.01
LP_RS12365	1233.98	1705.41	1108.99	909.974	750.616	891.624	0.664915	0.0108168	0.0384244	LP_RS12365	NC_999999999.1	2614301	2614774	+	474	protein_coding	Lipoprotein	-	Membrane protein	1079	1348	1120	1077	738	1087	382.711	521.045	339.813	280.77	230.602	272.758
LP_RS06900	1045.28	742.636	955.517	614.254	604.154	513.483	0.664226	0.00555217	0.0214751	fmt	NC_999999999.1	1470262	1471215	+	954	protein_coding	Methionyl-tRNA formyltransferase, Formyl transferase	-	Protein synthesis	914	587	965	727	594	626	161.074	112.734	145.472	94.1671	92.2197	78.0464
LP_RS05415	103902	86495	67529.8	55893.7	54878.3	52006.2	0.66405	0.00514767	0.0200937	ptsP	NC_999999999.1	1157412	1159142	+	1731	protein_coding	Phosphoenolpyruvate-utilising enzyme, TIM barrel domain	-	Sugar metabolism	90853	68368	68200	66153	53956	63402	8824.08	7236.35	5666.14	4722.43	4616.66	4356.45
LP_RS11190	2617.77	1901.5	2315.02	1216.68	1572.43	1544.55	0.657432	0.00600485	0.0229645	LP_RS11190	NC_999999999.1	2350575	2351588	-	1014	protein_coding	Biotin/lipoate A/B protein ligase family	BPL_LipA_LipB	Metabolism	2289	1503	2338	1440	1546	1883	379.521	271.572	331.594	175.484	225.817	220.871
LP_RS03980	719.344	628.774	595.094	429.217	402.769	404.389	0.651965	0.00132085	0.00617001	LP_RS03980	NC_999999999.1	857506	859353	+	1848	protein_coding	Acetyltransferase	-	Metabolism	629	497	601	508	396	493	57.2237	49.2741	46.7706	33.9684	31.7379	31.7301
LP_RS03665	432.292	495.934	481.224	297.41	339.71	269.866	0.636956	0.00408947	0.0165529	LP_RS03665	NC_999999999.1	783586	784395	-	810	protein_coding	LicD family protein	-	Metabolism	378	392	486	352	334	329	78.4575	88.6676	86.2882	53.6996	61.0727	48.3101
LP_RS12210	377.398	493.404	406.961	276.287	271.564	282.99	0.619996	0.00623267	0.0236493	LP_RS12210	NC_999999999.1	2571321	2573108	-	1788	protein_coding	ABC transporter ATP-binding protein/permease	ABC_membrane	Membrane transport	330	390	411	327	267	345	31.0294	39.9633	33.0578	22.5992	22.1172	22.9498
LP_RS10195	2554.87	2988.26	3728.99	1725.32	2286.43	2033.43	0.617359	0.0136165	0.0468031	manA	NC_999999999.1	2151874	2152839	-	966	protein_coding	Mannose-6-phosphate isomerase	-	Sugar metabolism	2234	2362	3766	2042	2248	2479	388.806	447.988	560.665	261.211	344.671	305.229
LP_RS06920	2622.34	3571.48	3219.05	1913.73	1966.04	2272.12	0.613484	0.00570604	0.0219935	rsgA	NC_999999999.1	1475425	1476321	+	897	protein_coding	Ribosome small subunit-dependent GTPase A, RsgA N-terminal domain	-	Unknown	2293	2823	3251	2265	1933	2770	429.773	576.61	521.224	312.025	319.172	367.294
LP_RS03270	1524.46	1801.56	2249.67	1158.38	1246.96	1281.25	0.597114	0.0110547	0.0391062	hprK	NC_999999999.1	688894	689841	+	948	protein_coding	HPr(Ser) kinase/phosphatase	-	Cell signalling	1333	1424	2272	1371	1226	1562	236.401	275.211	344.667	178.707	191.544	195.975
LP_RS06420	6150.44	6431.96	6175.71	4325.12	3722.57	4373.63	0.594582	0.000818748	0.00401802	LP_RS06420	NC_999999999.1	1377519	1378235	+	717	protein_coding	Bax inhibitor-1/YccA family protein	-	Regulation	5378	5084	6237	5119	3660	5332	1261.04	1299.12	1251	882.225	756.045	884.5
LP_RS09110	480.325	435.207	490.136	339.656	319.368	273.147	0.593406	0.00666103	0.0249954	LP_RS09110	NC_999999999.1	1941868	1942800	-	933	protein_coding	Lactate dehydrogenase	-	Sugar metabolism	420	344	495	402	314	333	75.6824	67.5524	76.2999	53.2424	49.8464	42.4512
LP_RS02640	1115.04	1095.61	1139.69	800.135	651.957	780.068	0.58543	0.00285156	0.0120747	LP_RS02640	NC_999999999.1	583896	584441	+	546	protein_coding	NYN domain-containing protein	-	RNA modification	975	866	1151	947	641	951	300.22	290.596	303.168	214.324	173.881	207.164
LP_RS08040	1578.21	2179.83	1892.22	1349.33	1204.24	1281.25	0.558915	0.0106845	0.0380342	LP_RS08040	NC_999999999.1	1709432	1710319	-	888	protein_coding	S1-like domain-containing RNA-binding protein	-	RNA modification	1380	1723	1911	1597	1184	1562	261.272	355.497	309.491	222.231	197.481	209.216
LP_RS03275	3381.72	3257.73	3058.64	2222.97	2134.88	2320.52	0.538053	0.00152185	0.00695584	lgt	NC_999999999.1	689860	690708	+	849	protein_coding	Prolipoprotein diacylglyceryl transferase	LGT	Metabolism	2957	2575	3089	2631	2099	2829	585.56	555.691	523.251	382.936	366.176	396.326
LP_RS05780	300.775	312.489	285.17	208.694	209.521	200.964	0.536653	0.0113893	0.0402057	LP_RS05780	NC_999999999.1	1242052	1242873	+	822	protein_coding	Cof-type HAD-IIB family hydrolase, haloacid dehalogenase-like hydrolase	Hydrolase_3	Metabolism	263	247	288	247	206	245	53.7912	55.054	50.3873	37.1312	37.1177	35.4504
LP_RS06905	1747.47	1604.19	1853.6	1338.35	1268.32	1152.47	0.469846	0.0127788	0.0443731	rsmB	NC_999999999.1	1471212	1472555	+	1344	protein_coding	16S rRNA (cytosine(967)-C(5))-methyltransferase RsmB/RsmF	NusB	RNA modification	1528	1268	1872	1584	1247	1405	191.14	172.856	200.312	145.636	137.421	124.338
LP_RS04150	656.444	646.485	679.259	467.238	465.829	508.562	0.459329	0.0135718	0.0466971	LP_RS04150	NC_999999999.1	895772	896653	+	882	protein_coding	RluA family RNA pseudouridine synthase	-	Metabolism	574	511	686	553	458	620	109.413	106.149	111.855	77.4765	76.9099	83.6084
LP_RS06915	4574.52	4848.01	4833.03	3549.49	3707.31	3145.7	0.454682	0.0104328	0.0372946	pknB	NC_999999999.1	1473316	1475340	+	2025	protein_coding	Stk1 family PASTA domain-containing Ser/Thr kinase	Pkinase	Cell signalling	4000	3832	4881	4201	3645	3835	332.095	346.708	346.644	256.355	266.599	225.251
Cell wall metabolism, proteins
DNA modification/replication
Sugars transport and metabolism
Membrane transport
Respiration, signalling, regulation
Metabolism, other than sugar
Other functions/Unknown
