# Supplementary material for: Self-aggregating Lactiplantibacillus plantarum enhances type-I interferon responses via the cytosolic sensors NOD2 and cGAS
Source: Gut Microbes. 2026 Jan 28;18(1):2615490. doi: 10.1080/19490976.2026.2615490 (PMC12854382; doi:10.1080/19490976.2026.2615490)
Supplement: Extended Data Excel File 2.xlsx [file KGMI_A_2615490_SM5646.xlsx]

## Sheet: Sheet1
Sample	Accession	Protein ID	Description	MD (KDa)	1			2			3
					log(E value)	Coverage	emPAI	log(E value)	Coverage	emPAI	log(E value)	Coverage	emPAI
LP++	TXJ69776.1	LP_RS04530	50S ribosomal protein L36 [Lactiplantibacillus plantarum]	4556.48							-5.04576	0.58974	30.6228
	TXJ69269.1	LP_RS08370	30S ribosomal protein S21 [Lactiplantibacillus plantarum]	7555.28				-6.41454	0.29032	3.64159	-7.87484	0.29032	3.64159
	TXJ68280.1	LP_RS07975	HU family DNA-binding protein [Lactiplantibacillus plantarum]	9615.19				-9.71034	0.40659	5.30957	-9.79571	0.40659	2.98107
	TXJ63752.1	LP_RS11110	muramidase, partial [Lactiplantibacillus plantarum]	10044.6	-9.72769	0.7907	4.62341
	TXJ67465.1	LP_RS06795	50S ribosomal protein L27 [Lactiplantibacillus plantarum]	10071.2							-6.24642	0.29348	5.30957
	TXJ67504.1	LP_RS06995	30S ribosomal protein S16 [Lactiplantibacillus plantarum]	10201.4							-4.21329	0.34444	30.6228
	TXJ67463.1	LP_RS06785	50S ribosomal protein L21 [Lactiplantibacillus plantarum]	11041.9	-11.1537	0.27451	1.51189	-20.3768	0.41176	2.98107	-21.8477	0.51961	5.30957
	TXJ69797.1	LP_RS04425	50S ribosomal protein L23 [Lactiplantibacillus plantarum]	11144.9				-13.656	0.4433	5.81292	-12.7725	0.50515	5.81292
	TXJ69800.1	LP_RS04410	30S ribosomal protein S10 [Lactiplantibacillus plantarum]	11728.5							-6.63922	0.2451	1.15443
	TXJ69794.1	LP_RS04440	50S ribosomal protein L22 [Lactiplantibacillus plantarum]	12473.9	-3.82827	0.13913	1.15443	-5.23657	0.16522	1.15443	-6.54061	0.22609	2.16228
	TXJ69783.1	LP_RS04495	50S ribosomal protein L18 [Lactiplantibacillus plantarum]	13033							-4.74473	0.14407	1.15443
	TXJ68539.1	LP_RS06470	50S ribosomal protein L20 [Lactiplantibacillus plantarum]	13581.6							-4.58503	0.12712	2.16228
	TXJ69772.1	LP_RS04550	50S ribosomal protein L17 [Lactiplantibacillus plantarum]	14157.5				-4.50169	0.14173	1.51189	-4.03433	0.14173	1.51189
	TXJ69760.1	LP_RS04615	30S ribosomal protein S9 [Lactiplantibacillus plantarum]	14585.8	-7.79263	0.16923	3.64159	-7.08355	0.16923	3.64159	-9.19901	0.16923	9
	TXJ70072.1	LP_RS02670	50S ribosomal protein L11 [Lactiplantibacillus plantarum]	14750.7							-5.01909	0.11348	0.930698
	TXJ69780.1	LP_RS04510	50S ribosomal protein L15 [Lactiplantibacillus plantarum]	15335.3	-10.8794	0.17483	1.15443	-12.5249	0.33566	5.81292	-16.2012	0.33566	3.64159
	TXJ69792.1	LP_RS04450	50S ribosomal protein L16 [Lactiplantibacillus plantarum]	16064.7	-13.1679	0.18056	4.62341	-7.50224	0.18056	9	-13.1427	0.17361	2.16228
	TXJ69761.1	LP_RS04610	50S ribosomal protein L13 [Lactiplantibacillus plantarum]	16158.6	-15.7819	0.2585	2.72759	-17.5149	0.30612	1.6827	-19.2764	0.35374	2.72759
	TXJ69782.1	LP_RS04500	30S ribosomal protein S5 [Lactiplantibacillus plantarum]	17250.3	-13.0389	0.27108	1.84804	-11.445	0.28916	1.84804	-7.95632	0.22289	0.873817
	TXJ69802.1	LP_RS04400	30S ribosomal protein S7 [Lactiplantibacillus plantarum]	17830.2				-6.35556	0.14744	0.668101	-9.13478	0.28205	1.78256
	TXJ69784.1	LP_RS04490	50S ribosomal protein L6 [Lactiplantibacillus plantarum]	19338.2	-15.162	0.22472	4.17947	-14.1967	0.18539	2.72759	-17.6661	0.27528	9
	TXJ68537.1	LP_RS06460	translation initiation factor IF-3 [Lactiplantibacillus plantarum]	19635.6	-13.4513	0.22543	5.81292	-10.3734	0.2948	5.81292	-7.87204	0.22543	3.64159
	TXJ69320.1	LP_RS08700	ribosome recycling factor [Lactiplantibacillus plantarum]	20580.9							-8.25334	0.24064	2.72759
	TXJ69799.1	LP_RS04415	50S ribosomal protein L3 [Lactiplantibacillus plantarum]	22683	-8.43227	0.13397	0.668101	-13.617	0.26316	1.78256	-6.87315	0.20574	1.15443
	TXJ69323.1	LP_RS08715	30S ribosomal protein S2 [Lactiplantibacillus plantarum]	30206.6				-11.4437	0.13109	0.584893	-9.77211	0.08989	0.359356
	TXJ69796.1	LP_RS04430	50S ribosomal protein L2 [Lactiplantibacillus plantarum]	30173.2	-14.0488	0.2043	1.89427	-5.49091	0.09677	0.701254	-8.56025	0.12186	1.03092
	TXJ69985.1	LP_RS03420	type I glyceraldehyde-3-phosphate dehydrogenase [Lactiplantibacillus plantarum]	36415.6	-10.0479	0.16176	0.719072	-44.7821	0.41765	5.66085	-10.0475	0.17059	0.719072
	TXJ67416.1	LP_RS14300	LysM peptidoglycan-binding domain-containing protein [Lactiplantibacillus plantarum]	36892	-13.7246	0.12973	2.16228				-4.94044	0.07568	0.778279
	TXJ67151.1	LP_RS05330	NAD(P)/FAD-dependent oxidoreductase [Lactiplantibacillus plantarum]	47638.5	-11.6167	0.13636	0.895736	-19.1996	0.17273	1.78256	-27.5749	0.24091	3.08424
	TXJ67933.1	LP_RS13685	NAD(P)/FAD-dependent oxidoreductase [Lactiplantibacillus plantarum]	48227.7				-3.33348	0.0473	0.359356
	TXJ69982.1	LP_RS03435	phosphopyruvate hydratase [Lactiplantibacillus plantarum]	47999.9							-6.4437	0.06561	0.29155
	TXJ69375.1	LP_RS08985	trigger factor [Lactiplantibacillus plantarum]	49405.7							-8.14412	0.06818	0.467799
	TXJ65092.1		hypothetical protein FGO87_15175, partial [Lactiplantibacillus plantarum]	52828.6	-7.97757	0.08897	0.467799
	TXJ70033.1	LP_RS03165	chaperonin GroEL [Lactiplantibacillus plantarum]	57401.7	-17.9269	0.14233	1.15443	-49.1387	0.32717	3.64159	-5.49091	0.09677	0.701254
	TXJ69297.1	LP_RS08585	molecular chaperone DnaK [Lactiplantibacillus plantarum]	66689.2							-3.29757	0.03055	0.172102
	TXJ68688.1	LP_RS11195	cell wall hydrolase/muramidase [Lactiplantibacillus plantarum]	180128	-20.1429	0.0879	1.01534	-24.7045	0.16054	1.15443	-16.8624	0.86047	9
LP+	CCC78906.1	LP_RS06785	50S ribosomal protein L21 [Lactiplantibacillus plantarum WCFS1]	11041.9	-4.5986	0.16667	1.51189	-12.83	0.27451	1.51189	-11.9359	0.27451	1.51189
	CCC78443.1	LP_RS04410	30S ribosomal protein S10 [Lactiplantibacillus plantarum WCFS1]	11728.5				-5.97634	0.2451	1.15443
	CCC78484.1	LP_RS04615	30S ribosomal protein S9 [Lactiplantibacillus plantarum WCFS1]	14585.8	-6.89483	0.16923	3.64159	-8.01368	0.16923	3.64159	-9.41567	0.16923	3.64159
	CCC78463.1	LP_RS04510	50S ribosomal protein L15 [Lactiplantibacillus plantarum WCFS1]	15335.3	-5.62856	0.17483	1.15443	-8.84357	0.25175	2.16228
	CCC78483.1	LP_RS04610	50S ribosomal protein L13 [Lactiplantibacillus plantarum WCFS1]	16158.6	-7.97551	0.17007	1.6827	-12.9842	0.2585	2.72759	-11.4295	0.20408	1.6827
	CCC78461.1	LP_RS04500	30S ribosomal protein S5 [Lactiplantibacillus plantarum WCFS1]	17250.3	-10.2999	0.22892	1.31013	-11.0118	0.31325	1.84804	-5.14267	0.10843	0.519911
	CCC78459.1	LP_RS04490	50S ribosomal protein L6 [Lactiplantibacillus plantarum WCFS1]	19338.2	-17.63	0.22472	4.17947	-10.5426	0.1573	1.6827	-8.49233	0.1573	1.6827
	CCC78841.1	LP_RS06460	translation initiation factor IF-3 [Lactiplantibacillus plantarum WCFS1]	19635.6	-5.48945	0.12717	1.15443	-5.24642	0.09249	1.15443
	CCC78444.1	LP_RS04415	50S ribosomal protein L3 [Lactiplantibacillus plantarum WCFS1]	22683	-13.0965	0.24402	1.78256
	CCC78447.1	LP_RS08715	50S ribosomal protein L2 [Lactiplantibacillus plantarum WCFS1]	30173.2	-8.59092	0.12545	1.03092	-4.54745	0.08244	0.701254
	CCC78249.1	LP_RS03420	glyceraldehyde 3-phosphate dehydrogenase [Lactiplantibacillus plantarum WCFS1]	36415.6	-27.454	0.25588	1.58086	-10.9843	0.11471	0.501311	-17.3312	0.17059	0.719072
	CCC78250.1	LP_RS03425	phosphoglycerate kinase [Lactiplantibacillus plantarum WCFS1]	42770.3							-4.17587	0.045	0.221677
	CCC78252.1	LP_RS03435	enolase (phosphopyruvate hydratase) [Lactiplantibacillus plantarum WCFS1]	47999.9	-13.0027	0.14253	0.895736				-4.60485	0.0724	0.467799
	CCC79353.1	LP_RS08985	trigger factor / peptidylprolyl isomerase [Lactiplantibacillus plantarum WCFS1]	49405.7							-4.23062	0.04545	0.29155
	CCC78198.1	LP_RS03165	GroEL chaperonin [Lactiplantibacillus plantarum WCFS1]	57401.7	-19.9754	0.13309	0.957342	-27.5697	0.18115	1.87298	-69.8878	0.48983	9
	CCC78307.1	LP_RS03705	acyltransferase [Lactiplantibacillus plantarum WCFS1]	74347.3	-4.54363	0.03333	0.359356
	CCC79778.1	LP_RS11195	cell wall hydrolase/muramidase [Lactiplantibacillus plantarum WCFS1]	82140.2	-28.8679	0.08662	1.01534	-4.04576	0.0293	0.221677
LP-	NFA48595.1	LP_RS07975	HU family DNA-binding protein [Lactobacillus plantarum]	9615.19							-3.76955	0.24176	1.51189
	NFA48836.1	LP_RS06785	50S ribosomal protein L21 [Lactobacillus plantarum]	11041.9				-8.4023	0.27451	1.51189	-11.9151	0.27451	1.51189
	NFA50880.1	LP_RS03165	chaperonin GroEL [Lactobacillus plantarum]	57401.7	-5.011	0.03882	0.211528
	NFA49087.1	LP_RS13250	cell wall hydrolase/muramidase [Lactobacillus plantarum]	82157.2	-9.91355	0.03439	0.350314
